# Supplementary material for: Do Thai Physicians Recommend Seasonal Influenza Vaccines to Pregnant Women? A Cross-Sectional Survey of Physicians’ Perspectives and Practices in Thailand
Source: PLoS One. 2017 Jan 18;12(1):e0169221. doi: 10.1371/journal.pone.0169221 (PMC5242501; doi:10.1371/journal.pone.0169221)
Supplement: S1 Codebook For Dataset — (XLSX) [file pone.0169221.s001.xlsx]

## Sheet: Sheet1
Content	variable	value
age	agegroup	<=30 years= < 30 yrs, 31-40 yrs= 30-39 yrs, > 40 years=≥ 40 yrs
sex	sex	1= male 0=female
specialty	specailty	1= OBGYN 0= general practitioner
type of hospital	TypeOfHospital	1= public hospital 0= provate hospital
year in practice	YearOfPractice	1=>3 years 0=≤3 years
treated pregnant women suffering from influenza	TypeatPregWomen	1= yes 0=no
receive influnza vaccine themselves in 2009-2012	RecievVac	1= yes 0=no
disease priority	DisePriority	1= low 2= moderate 3= high
safety of influnza vaccine	SafetyOfFluVac	1= low 2= high
effectiveness of influenza vaccine	EffecOfFluVac	1= low 2= moderate 3= high
awareness of MOPH recommendation	AwareOfMOHRec	1= low 2= high
disease priority
Influenza causes substantial disease burden	R22	2= agree 0= disagree 1= don’t know
Influenza causes a great deal of illness among the general population	R23	2= agree 0= disagree 1= don’t know
Influenza is a high priority illness	R25	2= agree 0= disagree 1= don’t know
Influenza causes a great deal of illness among pregnant women	R24	2= agree 0= disagree 1= don’t know
Pregnant women are at increased risk for developing severe influenza	R26	2= agree 0= disagree 1= don’t know
safety of influnza vaccine
Influenza vaccine is safe for pregnant women	R28	2= agree 0= disagree 1= don’t know
Influenza vaccination of pregnant women is safe for their fetus	R29	2= agree 0= disagree 1= don’t know
effectiveness of influenza vaccine
Influenza vaccine is an effective way to prevent pregnant from getting sick from influenza	R30	2= agree 0= disagree 1= don’t know
Vaccinating pregnant women protects infants during the first six months of life	R33	2= agree 0= disagree 1= don’t know
awareness of MOPH recommendation
MOPH advises influenza vaccine for pregnant women	R36	2= agree 0= disagree 1= don’t know
MOPH prioritizes pregnant women for receiving influenza vaccine	R37	2= agree 0= disagree 1= don’t know
MOPH recommendations regarding influenza vaccination of pregnant women are clear	R421	2= agree 0= disagree 1= don’t know
Routinely recommend influenza vaccine in current practice	Roffer	1= yes 0=no
Ever recommended influenza vaccine for pregnant women	Everoffer	1= yes 0=no
Have influenza vaccine services in the hospital	FluVacInSer	1= yes 0=no
Had opinion of strongly recommending/recommending influenza vaccine to pregnant women	StrongOpi	1= yes 0=no
