# Supplementary material for: Do Thai Physicians Recommend Seasonal Influenza Vaccines to Pregnant Women? A Cross-Sectional Survey of Physicians’ Perspectives and Practices in Thailand
Source: PLoS One. 2017 Jan 18;12(1):e0169221. doi: 10.1371/journal.pone.0169221 (PMC5242501; doi:10.1371/journal.pone.0169221)
Supplement: S1 Dataset — (CSV) [file pone.0169221.s002.csv]

pid	sex	agegroup	specialty	TypeOfHospital	YearOfPractice	TreatPregWomen	RecievVac	FluVacInSer	StrongOpi	Everoffer	Roffer	R22	R23	R24	R25	R26	R28	R29	R30	R33	R36	R37	R421	R42	R50	rknow	km2	DisePriority	SafetyOfFluVac	EffecOfFluVac	nti001	AwareOfMOHRec	_merge
89	1	> 40 years	0	1	1	1	1	0	0	0	0	2	2	0	0	2	2	2	1	2	2	1	0										master only (1)
111	1	> 40 years	1	1	1	0	1	0	0	0	0	2	2	0	2	2	2	2	2	1	2	2	0										master only (1)
126	0	> 40 years	1	1	1	0	0	0	0	0	0	2	2	0	2	2	2	2	2	1	2	2	0										master only (1)
154	1	> 40 years	0	1	1	1	1	0	0	0	0	2	2	0	0	2	2	2	1	2	2	1	0										master only (1)
193	1	> 40 years	1	1	1	0	0	0	0	0	0	2	2	0	2	2	2	2	2	1	2	2	0										master only (1)
234	0	> 40 years	0	1	0	1	1	0	0	0	0	2	2	2	0	2	2	2	1	2	0	1	0										master only (1)
248	1	> 40 years	0	1	0	1	1	0	0	0	0	0	0	1	1	2	1	1	0	0	1	0	2										master only (1)
250	0	> 40 years	0	1	1	0	1	0	0	0	0	2	2	0	2	2	2	2	2	1	2	2	0										master only (1)
251	0	> 40 years	1	1	1	0	0	0	0	0	0	2	2	0	2	2	2	2	2	1	2	2	0										master only (1)
288	0	> 40 years	1	1	1	0	1	0	0	0	0	2	2	0	2	2	2	2	2	1	2	2	0										master only (1)
302	0	> 40 years	0	1	0	1	1	0	0	0	0	0	0	2	0	2	1	1	1	2	1	1	1										master only (1)
303	0	> 40 years	1	1	1	0	1	0	0	0	0	2	2	0	2	2	2	2	2	1	2	2	0										master only (1)
318	1	> 40 years	1	1	1	0	0	0	0	0	0	2	2	0	2	2	2	2	2	1	2	2	0										master only (1)
322	1	> 40 years	0	1	1	0	1	0	0	0	0	2	2	0	2	2	2	2	2	1	2	2	0										master only (1)
328	1	> 40 years	0	1	1	1	1	0	0	0	0	2	2	0	0	2	2	2	1	2	2	1	0										master only (1)
331	1	> 40 years	0	1	0	1	1	0	0	0	0	0	0	1	0	2	1	1	0	0	1	2	1										master only (1)
345	0	> 40 years	1	1	1	0	1	0	0	0	0	2	1	0	2	2	2	2	2	1	2	2	0										master only (1)
386	1	> 40 years	0	1	0	1	1	0	0	0	0	0	0	2	0	2	1	1	1	2	1	1	1										master only (1)
410	0	> 40 years	0	1	0	1	1	0	0	0	0	0	0	1	0	2	1	1	1	2	1	1	1										master only (1)
419	0	> 40 years	0	1	0	1	0	0	0	0	0	2	0	2	0	2	1	1	1	2	1	1	1										master only (1)
451	0	> 40 years	0	1	1	0	1	0	0	0	0	2	2	0	2	2	2	2	2	1	2	1	0										master only (1)
464	0	> 40 years	0	1	0	1	1	0	0	0	0	2	2	0	0	2	2	2	1	2	0	1	0										master only (1)
470	0	> 40 years	0	1	1	0	1	0	0	0	0	2	2	0	2	2	2	2	1	2	2	1	0										master only (1)
473	0	> 40 years	0	0	0	1	1	0	0	0	1	1	0	1	1	0	1	1	0	0	1	0	2										master only (1)
475	0	> 40 years	0	1	0	1	1	0	0	0	0	2	2	2	0	2	1	1	1	2	0	1	0										master only (1)
497	0	> 40 years	0	1	0	1	1	0	0	0	0	0	0	2	0	2	1	1	1	2	1	1	1										master only (1)
522	1	> 40 years	0	1	1	0	1	0	0	0	0	2	2	0	2	2	2	2	2	1	2	1	0										master only (1)
552	1	> 40 years	1	1	1	0	0	0	0	0	0	2	2	0	2	2	2	2	2	1	2	2	0										master only (1)
566	1	> 40 years	1	1	1	0	0	0	0	0	0	2	2	0	2	2	2	2	2	1	2	2	0										master only (1)
580	1	> 40 years	0	1	0	1	1	0	0	0	0	0	0	1	0	2	1	1	0	0	1	2	1										master only (1)
599	1	> 40 years	0	1	1	0	1	0	0	0	0	2	2	0	2	2	2	2	2	1	2	1	0										master only (1)
600	1	> 40 years	0	1	0	1	1	0	0	0	1	0	0	1	1	2	1	1	0	0	1	0	2										master only (1)
601	1	> 40 years	0	1	0	1	0	0	0	0	0	2	0	2	0	2	1	0	1	2	0	1	1										master only (1)
604	1	> 40 years	1	1	1	0	0	0	0	0	0	2	2	0	2	2	2	2	2	1	2	2	0										master only (1)
609	0	> 40 years	1	1	1	0	1	0	0	0	0	2	2	0	2	2	2	2	2	1	2	2	0										master only (1)
633	0	> 40 years	1	1	1	0	1	0	0	0	0	2	1	0	2	2	2	2	2	1	2	2	0										master only (1)
636	0	> 40 years	0	1	1	0	1	0	0	0	0	2	2	0	2	2	2	2	2	1	2	2	0										master only (1)
1	1	<=30 years	0	1	1	0	1	1	0	1	0	2	2	0	0	2	2	2	2	0	0	2	0	1	1	0	0	1	2	1	1	1	using only (2)
3	1	> 40 years	1	1	1	0	1	1	0	1	0	2	2	0	2	2	2	2	2	2	2	2	2	0	1	0	0	2	2	3	1	1	using only (2)
4	1	> 40 years	0	1	1	0	1	1	0	1	0	2	2	2	2	2	1	1	1	1	1	1	0	1	1	0	0	3	1	1	1	1	using only (2)
5	0	31-40 year	1	1	1	1	1	1	1	1	0	2	0	0	0	2	2	2	2	2	2	2	0	1	1	1	1	1	2	3	2	2	using only (2)
6	1	<=30 years	0	1	0	0	0	1	0	1	0	2	0	0	1	0	1	1	1	1	0	0	0	1	0	0	0	1	1	1	1	1	using only (2)
7	1	> 40 years	1	1	1	1	1	1	1	1	0	2	2	2	2	0	0	0	0	1	2	2	0	1	1	1	1	2	1	1	2	2	using only (2)
8	0	31-40 year	1	1	1	1	1	1	1	1	0	2	2	0	1	2	1	1	1	1	1	1	0	1	1	0	0	2	1	1	1	1	using only (2)
9	1	> 40 years	1	0	1	0	0	1	0	1	0	2	2	0	2	2	1	1	1	1	2	2	0	1	0	1	1	2	1	1	2	2	using only (2)
10	0	<=30 years	1	0	1	0	1	1	1	1	0	1	2	0	2	2	2	2	2	1	2	1	1	2	1	0	1	2	2	2	1	2	using only (2)
11	1	> 40 years	1	0	1	1	1	1	1	1	1	2	2	1	2	2	2	2	2	1	2	2	1	2	1	1	1	3	2	2	2	2	using only (2)
12	0	<=30 years	0	1	0	0	1	1	1	1	0	2	2	0	2	2	2	2	2	2	0	1	0	1	1	0	0	2	2	3	1	1	using only (2)
13	1	> 40 years	0	1	1	0	1	1	1	1	0	2	0	0	0	2	1	1	1	1	0	0	0	1	1	0	0	1	1	1	1	1	using only (2)
14	1	31-40 year	1	1	1	0	1	1	1	1	0	2	0	0	0	2	2	2	1	1	2	2	0	1	1	1	1	1	2	1	2	2	using only (2)
15	1	> 40 years	1	1	1	0	1	1	1	1	0	2	0	0	0	0	2	2	2	1	2	2	0	1	1	1	1	1	2	2	2	2	using only (2)
16	1	31-40 year	1	1	1	1	1	1	1	1	0	2	2	2	2	2	2	2	2	1	2	2	0	1	1	1	1	3	2	2	2	2	using only (2)
17	1	31-40 year	0	1	0	0	0	1	0	1	0	2	0	0	2	2	2	2	2	1	2	0	1	2	0	0	0	1	2	2	1	1	using only (2)
19	1	> 40 years	1	1	1	1	1	1	1	1	0	0	2	0	2	2	2	2	2	2	2	2	0	1	1	1	1	1	2	3	2	2	using only (2)
20	1	31-40 year	1	1	1	1	1	1	1	1	0	2	2	1	2	2	2	2	2	2	2	2	2	0	1	0	0	3	2	3	1	1	using only (2)
21	1	31-40 year	1	1	1	1	1	1	1	1	1	2	0	0	2	2	2	2	2	1	2	2	0	1	1	1	1	1	2	2	2	2	using only (2)
22	0	31-40 year	0	1	0	0	1	1	1	1	0	2	2	0	2	1	1	1	1	1	2	2	0	1	1	1	1	2	1	1	2	2	using only (2)
23	0	31-40 year	1	1	1	1	1	1	1	1	0	2	2	1	2	2	2	2	2	2	2	2	0	1	1	1	1	3	2	3	2	2	using only (2)
24	1	<=30 years	0	1	0	1	1	1	1	1	1	2	2	2	2	2	1	1	1	2	2	2	1	2	1	1	1	3	1	2	2	2	using only (2)
25	1	> 40 years	1	1	1	0	0	1	0	1	0	2	2	1	2	2	2	2	2	1	2	2	2	0	0	0	0	3	2	2	1	1	using only (2)
26	1	> 40 years	1	1	1	0	0	1	0	1	0	2	2	2	2	2	0	0	2	1	2	2	1	2	0	1	1	3	1	2	2	2	using only (2)
27	1	> 40 years	1	0	1	0	1	1	1	1	0	2	2	0	2	2	2	2	2	1	2	2	0	1	1	1	1	2	2	2	2	2	using only (2)
28	1	31-40 year	1	0	0	1	1	1	1	1	0	2	2	0	2	2	2	2	2	1	2	2	1	2	1	1	1	2	2	2	2	2	using only (2)
29	1	31-40 year	1	0	1	0	0	1	0	1	0	2	2	1	2	2	1	1	0	1	0	1	0	1	0	0	0	3	1	1	1	1	using only (2)
30	1	> 40 years	1	0	1	1	0	1	0	1	0	2	2	0	0	1	1	2	1	0	1	1	0	1	0	0	0	1	1	1	1	1	using only (2)
31	1	> 40 years	1	0	1	0	1	1	1	1	1	1	0	0	2	2	2	1	1	1	2	2	1	2	1	1	1	1	1	1	2	2	using only (2)
32	1	> 40 years	1	1	1	1	1	1	1	1	0	1	2	0	0	0	2	2	2	2	2	2	1	2	1	1	1	1	2	3	2	2	using only (2)
33	1	> 40 years	1	0	1	1	0	1	0	1	0	2	2	0	2	2	2	2	2	2	2	2	0	1	0	1	1	2	2	3	2	2	using only (2)
34	1	31-40 year	1	0	1	1	1	1	1	1	1	2	1	0	2	2	2	2	2	1	2	1	0	1	1	1	0	2	2	2	2	1	using only (2)
35	1	> 40 years	1	0	1	0	1	1	1	1	0	0	0	0	2	2	2	2	2	2	2	1	1	2	1	0	1	1	2	3	1	2	using only (2)
36	1	> 40 years	1	0	1	1	0	1	0	1	1	0	2	0	2	2	2	2	2	2	0	0	0	1	0	0	0	1	2	3	1	1	using only (2)
37	0	> 40 years	1	0	1	0	0	1	0	1	0	0	0	0	2	0	0	0	0	0	0	0	2	0	0	0	0	1	1	1	1	1	using only (2)
38	1	> 40 years	0	1	1	1	0	1	0	1	0	0	2	0	2	2	2	1	1	2	1	0	0	1	0	0	0	1	1	2	1	1	using only (2)
39	1	31-40 year	0	1	1	0	1	1	1	1	1	2	0	0	2	2	2	2	2	2	2	2	2	0	1	0	0	1	2	3	1	1	using only (2)
40	0	<=30 years	0	1	0	1	1	1	1	1	0	2	1	1	2	2	1	1	2	1	1	1	0	1	1	0	0	2	1	2	1	1	using only (2)
41	1	> 40 years	1	1	1	1	0	1	0	0	0	2	0	0	0	2	1	1	2	1	2	2	2	0	0	0	0	1	1	2	1	1	using only (2)
42	0	31-40 year	0	1	1	0	1	1	1	1	0	2	0	0	1	2	2	2	1	0	2	2	0	1	1	1	1	1	2	1	2	2	using only (2)
44	0	31-40 year	0	1	0	0	1	1	1	1	0	2	2	0	2	2	0	2	2	0	2	2	0	1	1	1	1	2	1	1	2	2	using only (2)
45	0	<=30 years	0	1	0	1	1	1	1	1	0	2	2	0	2	2	2	2	2	0	2	1	0	1	1	1	0	2	2	1	2	1	using only (2)
46	1	31-40 year	1	1	1	1	1	1	1	1	1	2	2	2	2	2	2	2	2	1	2	2	0	1	1	1	1	3	2	2	2	2	using only (2)
47	1	> 40 years	0	1	1	1	0	1	0	1	1	0	2	0	2	2	2	2	1	1	2	2	1	2	0	1	1	1	2	1	2	2	using only (2)
48	1	<=30 years	0	1	0	0	1	1	1	1	0	2	0	0	2	2	2	1	1	0	2	0	0	1	1	0	0	1	1	1	1	1	using only (2)
50	0	<=30 years	0	1	0	0	1	1	1	1	1	2	0	0	2	2	2	2	2	2	2	2	0	1	1	1	1	1	2	3	2	2	using only (2)
51	0	31-40 year	1	1	1	1	1	1	1	1	1	0	0	0	2	2	1	1	0	2	2	2	0	1	1	1	1	1	1	1	2	2	using only (2)
52	1	> 40 years	1	1	1	1	1	1	1	1	0	2	2	2	2	2	2	2	2	2	2	2	0	1	1	1	1	3	2	3	2	2	using only (2)
54	0	31-40 year	1	1	0	0	1	1	1	1	0	2	0	0	0	2	2	2	2	2	2	2	0	1	1	1	1	1	2	3	2	2	using only (2)
55	0	31-40 year	1	1	1	1	1	1	1	1	0	2	2	2	2	2	2	2	2	1	2	2	1	2	1	1	1	3	2	2	2	2	using only (2)
56	1	> 40 years	1	1	1	0	1	1	1	1	0	2	0	0	1	2	2	2	1	1	2	2	0	1	1	1	1	1	2	1	2	2	using only (2)
57	1	> 40 years	1	1	1	1	1	1	1	1	1	2	2	0	2	1	2	2	2	1	2	0	0	1	1	0	0	2	2	2	1	1	using only (2)
58	0	<=30 years	0	1	0	1	1	1	1	1	0	2	2	0	2	2	2	2	1	1	2	2	2	0	1	0	0	2	2	1	1	1	using only (2)
59	1	31-40 year	0	1	1	0	1	1	1	1	0	0	2	0	2	2	2	2	2	1	2	2	1	2	1	1	1	1	2	2	2	2	using only (2)
60	0	31-40 year	0	1	1	1	1	1	1	1	0	2	2	1	2	2	1	1	1	1	2	2	0	1	1	1	1	3	1	1	2	2	using only (2)
61	1	31-40 year	1	1	1	1	0	1	0	1	0	2	2	0	2	1	1	1	1	1	1	1	0	1	0	0	0	2	1	1	1	1	using only (2)
62	0	31-40 year	1	1	1	0	0	1	0	1	0	2	0	0	1	2	2	2	2	2	2	1	0	1	0	1	0	1	2	3	2	1	using only (2)
63	0	> 40 years	1	1	1	1	0	1	0	1	0	1	0	0	0	2	1	1	1	2	1	2	0	1	0	1	0	1	1	2	2	1	using only (2)
64	1	> 40 years	1	1	1	1	0	1	0	1	0	0	0	0	0	1	1	1	1	0	0	0	0	1	0	0	0	1	1	1	1	1	using only (2)
65	1	<=30 years	0	1	0	1	1	1	1	1	0	2	0	0	2	2	0	1	2	2	0	1	0	1	1	0	0	1	1	3	1	1	using only (2)
66	0	<=30 years	0	1	0	0	1	1	1	1	0	2	2	0	2	2	2	2	2	2	2	2	0	1	1	1	1	2	2	3	2	2	using only (2)
67	0	<=30 years	0	1	0	1	1	1	1	1	0	0	2	0	0	0	2	2	2	2	2	2	2	0	1	0	0	1	2	3	1	1	using only (2)
68	1	> 40 years	0	1	1	1	1	1	1	1	0	1	0	0	1	2	1	1	0	1	1	1	0	1	1	0	0	1	1	1	1	1	using only (2)
69	1	<=30 years	0	1	1	1	0	1	0	1	1	2	2	0	2	2	1	1	1	1	1	1	0	1	0	0	0	2	1	1	1	1	using only (2)
70	1	> 40 years	0	1	1	1	1	1	1	1	1	2	1	1	2	2	2	2	2	2	2	2	0	1	1	1	1	2	2	3	2	2	using only (2)
71	0	31-40 year	1	1	1	1	1	1	1	1	1	2	2	2	2	0	2	2	2	1	2	2	0	1	1	1	1	2	2	2	2	2	using only (2)
72	1	> 40 years	0	1	1	0	1	1	1	1	0	2	0	0	1	1	2	1	1	1	2	2	1	2	1	1	1	1	1	1	2	2	using only (2)
73	1	<=30 years	0	1	1	0	1	1	1	1	0	2	0	0	2	2	2	2	2	2	2	0	1	2	1	0	0	1	2	3	1	1	using only (2)
74	1	> 40 years	1	1	1	0	0	1	0	1	0	0	0	0	0	2	2	2	2	1	1	2	1	2	0	0	1	1	2	2	1	2	using only (2)
75	1	> 40 years	1	1	1	1	1	1	1	1	0	2	2	2	2	2	2	2	2	2	2	2	2	0	1	0	0	3	2	3	1	1	using only (2)
76	1	31-40 year	0	1	1	0	1	1	1	0	0	2	2	0	2	1	2	2	2	1	2	0	0	1	1	0	0	2	2	2	1	1	using only (2)
77	0	<=30 years	0	1	0	1	1	1	1	0	1	2	0	0	2	2	2	1	1	1	2	2	1	2	1	1	1	1	1	1	2	2	using only (2)
78	1	> 40 years	1	1	1	1	1	1	1	1	0	2	2	0	1	2	2	2	1	1	2	2	0	1	1	1	1	2	2	1	2	2	using only (2)
80	1	> 40 years	1	1	1	1	0	1	0	1	0	2	2	0	2	2	2	2	1	1	2	2	1	2	0	1	1	2	2	1	2	2	using only (2)
81	0	<=30 years	0	1	0	0	1	1	1	1	0	2	0	2	2	1	1	1	1	1	2	1	0	1	1	1	0	2	1	1	2	1	using only (2)
82	1	31-40 year	1	1	1	0	0	1	0	1	0	0	2	0	0	0	1	1	1	1	1	0	0	1	0	0	0	1	1	1	1	1	using only (2)
84	1	<=30 years	0	1	0	1	1	1	1	1	0	2	2	1	2	2	1	1	1	1	1	1	0	1	1	0	0	3	1	1	1	1	using only (2)
85	1	> 40 years	0	1	1	0	1	1	1	1	0	2	2	0	2	2	2	2	2	1	2	0	0	1	1	0	0	2	2	2	1	1	using only (2)
86	1	<=30 years	0	1	0	0	1	1	1	1	0	1	2	0	2	1	1	1	1	2	1	1	1	2	1	0	0	1	1	2	1	1	using only (2)
87	0	> 40 years	1	1	1	0	1	1	1	1	0	1	2	0	1	2	2	2	2	1	2	2	1	2	1	1	1	1	2	2	2	2	using only (2)
88	0	<=30 years	0	1	0	0	1	1	1	1	0	2	0	0	1	2	2	2	1	1	1	1	0	1	1	0	0	1	2	1	1	1	using only (2)
90	0	31-40 year	0	1	1	1	1	1	1	1	1	2	2	2	2	2	2	2	2	2	2	2	1	2	1	1	1	3	2	3	2	2	using only (2)
91	0	<=30 years	0	1	1	0	0	1	0	1	0	2	0	0	0	1	1	1	1	1	2	2	1	2	0	1	1	1	1	1	2	2	using only (2)
92	0	<=30 years	0	1	0	1	1	1	1	1	1	1	2	1	2	2	2	2	2	2	2	2	1	2	1	1	1	2	2	3	2	2	using only (2)
93	0	31-40 year	0	1	1	1	1	1	1	1	1	2	2	2	2	2	1	2	2	2	2	2	0	1	1	1	1	3	1	3	2	2	using only (2)
94	0	<=30 years	0	1	0	0	1	1	1	1	0	2	2	0	2	2	2	2	2	1	2	2	1	2	1	1	1	2	2	2	2	2	using only (2)
95	0	31-40 year	1	1	1	1	1	1	1	1	0	2	2	2	2	2	2	2	2	2	2	2	0	1	1	1	1	3	2	3	2	2	using only (2)
96	1	> 40 years	1	1	1	1	0	1	0	1	0	2	2	0	2	1	2	2	2	1	2	2	0	1	0	1	1	2	2	2	2	2	using only (2)
97	1	> 40 years	1	1	1	1	1	1	1	1	0	1	1	2	2	2	2	2	2	0	0	0	0	1	1	0	0	2	2	1	1	1	using only (2)
98	0	> 40 years	1	1	1	1	1	1	1	1	0	2	2	1	2	2	1	1	1	0	1	0	0	1	1	0	0	3	1	1	1	1	using only (2)
99	1	> 40 years	1	0	1	1	0	1	0	1	0	2	1	1	2	2	2	2	2	2	2	2	1	2	0	1	1	2	2	3	2	2	using only (2)
100	0	31-40 year	1	0	1	1	1	1	1	0	0	0	2	0	0	2	2	2	2	1	2	2	0	1	1	1	1	1	2	2	2	2	using only (2)
101	1	> 40 years	1	0	1	0	1	1	1	0	0	2	2	0	2	2	2	2	2	0	2	1	0	1	1	1	0	2	2	1	2	1	using only (2)
102	1	> 40 years	1	0	1	1	1	1	1	0	0	2	2	0	2	2	1	1	1	1	1	1	0	1	1	0	0	2	1	1	1	1	using only (2)
103	0	31-40 year	1	0	1	1	1	1	1	0	0	2	2	2	2	2	2	2	2	2	2	2	1	2	1	1	1	3	2	3	2	2	using only (2)
104	0	31-40 year	0	0	1	0	1	1	1	0	0	2	2	1	2	2	1	1	1	1	1	1	1	2	1	0	0	3	1	1	1	1	using only (2)
105	0	31-40 year	1	0	1	1	1	1	1	1	1	2	2	0	2	2	2	2	2	2	2	2	2	0	1	0	0	2	2	3	1	1	using only (2)
106	1	> 40 years	1	0	0	1	1	1	1	1	1	2	2	0	2	2	2	2	2	1	2	2	1	2	1	2	2	2	2	2	2		using only (2)
107	0	31-40 year	1	0	1	1	1	1	1	1	1	2	0	0	2	2	2	2	2	1	2	2	0	1	1	1	1	1	2	2	2	2	using only (2)
108	1	31-40 year	1	0	1	0	1	1	1	1	1	2	1	1	2	2	2	2	2	1	2	2	2	0	1	0	0	2	2	2	1	1	using only (2)
109	1	> 40 years	1	0	1	1	1	1	1	0	0	2	2	2	2	2	2	2	2	1	2	2	0	1	1	1	1	3	2	2	2	2	using only (2)
110	1	> 40 years	1	0	1	1	1	1	1	0	0	0	0	0	2	1	2	2	2	0	2	2	1	2	1	1	1	1	2	1	2	2	using only (2)
112	1	> 40 years	1	0	1	1	1	1	1	0	0	2	2	2	2	2	2	2	2	1	2	2	0	1	1	1	1	3	2	2	2	2	using only (2)
113	1	31-40 year	1	0	1	1	1	1	1	1	1	2	2	0	2	2	2	2	2	1	2	2	0	1	1	1	1	2	2	2	2	2	using only (2)
114	1	> 40 years	1	0	1	0	1	1	1	0	0	2	2	2	2	2	2	2	2	2	2	2	0	1	1	1	1	3	2	3	2	2	using only (2)
115	0	31-40 year	1	0	1	1	1	1	1	0	0	2	2	0	2	2	2	2	2	2	2	2	1	2	1	1	1	2	2	3	2	2	using only (2)
116	1	> 40 years	1	0	1	1	1	1	1	1	1	2	2	2	2	2	2	2	0	1	2	2	1	2	1	1	1	3	2	1	2	2	using only (2)
117	1	> 40 years	1	0	1	0	1	1	1	0	0	2	2	0	0	2	1	1	1	1	2	0	0	1	1	0	0	1	1	1	1	1	using only (2)
118	1	31-40 year	1	0	1	1	1	1	1	1	1	2	2	2	2	2	2	2	2	0	2	2	2	0	1	0	0	3	2	1	1	1	using only (2)
120	1	31-40 year	1	0	1	1	1	1	1	0	0	2	2	1	1	2	1	1	1	1	2	2	0	1	1	1	1	2	1	1	2	2	using only (2)
121	1	> 40 years	1	0	1	1	1	1	1	1	1	2	2	1	0	2	2	2	2	1	2	2	1	2	1	1	1	2	2	2	2	2	using only (2)
122	1	> 40 years	1	0	1	1	1	1	1	0	0	1	0	0	2	2	2	1	2	0	1	0	0	1	1	0	0	1	1	1	1	1	using only (2)
124	0	> 40 years	1	1	1	0	1	1	1	0	0	2	2	2	2	2	2	2	2	2	1	1	1	2	1	0	0	3	2	3	1	1	using only (2)
125	1	> 40 years	0	1	1	0	1	1	1	1	1	2	2	1	2	1	1	1	1	2	2	2	1	2	1	1	1	2	1	2	2	2	using only (2)
127	1	<=30 years	0	1	1	1	1	1	1	1	1	2	2	0	2	2	0	1	1	1	2	2	0	1	1	1	1	2	1	1	2	2	using only (2)
129	0	<=30 years	0	1	0	0	1	1	1	0	0	2	1	1	2	2	2	1	2	1	0	2	0	1	1	0	0	2	1	2	1	1	using only (2)
130	1	31-40 year	0	1	0	1	1	1	1	1	1	2	2	1	2	2	2	2	1	2	2	1	1	2	1	0	1	3	2	2	1	2	using only (2)
131	1	> 40 years	1	1	1	1	1	1	1	0	0	2	0	0	0	2	2	2	2	1	2	2	1	2	1	1	1	1	2	2	2	2	using only (2)
132	0	> 40 years	1	1	1	1	1	1	1	1	1	2	2	2	1	2	2	2	2	2	2	2	1	2	1	1	1	3	2	3	2	2	using only (2)
133	1	31-40 year	0	1	1	1	0	1	0	0	0	2	2	0	2	2	2	2	1	1	2	1	1	2	0	0	1	2	2	1	1	2	using only (2)
134	1	31-40 year	0	1	1	1	1	1	1	0	0	2	2	0	0	2	2	2	1	1	2	2	1	2	1	1	1	1	2	1	2	2	using only (2)
135	1	> 40 years	1	0	1	1	1	1	1	1	1	2	2	1	2	2	2	2	2	1	2	2	1	2	1	1	1	3	2	2	2	2	using only (2)
136	0	<=30 years	0	1	0	0	1	1	1	0	0	2	2	1	2	2	2	2	2	1	2	2	2	0	1	0	0	3	2	2	1	1	using only (2)
137	1	> 40 years	1	0	1	1	0	1	0	0	0	2	2	2	2	2	2	2	2	2	2	2	0	1	0	1	1	3	2	3	2	2	using only (2)
138	0	31-40 year	1	1	1	1	1	1	1	0	0	2	0	0	2	2	2	2	2	2	1	1	0	1	1	0	0	1	2	3	1	1	using only (2)
139	0	<=30 years	0	1	0	0	1	1	1	0	0	2	2	2	2	2	2	2	2	1	2	2	2	0	1	0	0	3	2	2	1	1	using only (2)
141	0	31-40 year	0	1	1	0	1	1	1	1	1	2	1	0	2	2	2	2	2	1	2	2	2	0	1	0	0	2	2	2	1	1	using only (2)
142	1	<=30 years	0	1	1	1	1	1	1	1	1	2	2	1	2	2	2	2	2	1	2	2	1	2	1	1	1	3	2	2	2	2	using only (2)
143	0	<=30 years	0	1	0	1	1	1	1	0	0	2	2	0	2	2	2	2	1	1	2	0	0	1	1	0	0	2	2	1	1	1	using only (2)
144	1	31-40 year	0	1	1	1	1	1	1	1	1	0	0	0	2	2	2	2	2	2	2	1	1	2	1	0	1	1	2	3	1	2	using only (2)
145	1	> 40 years	1	1	1	0	0	1	0	1	1	2	2	0	0	2	2	2	2	1	2	2	1	2	0	1	1	1	2	2	2	2	using only (2)
146	0	> 40 years	1	1	1	1	1	1	1	1	1	2	0	0	1	2	2	2	2	1	2	0	0	1	1	0	0	1	2	2	1	1	using only (2)
147	1	<=30 years	0	1	0	1	1	1	1	0	0	0	0	0	0	2	1	1	0	1	0	0	0	1	1	0	0	1	1	1	1	1	using only (2)
148	1	31-40 year	1	1	0	0	1	1	1	0	0	2	2	0	2	2	1	2	1	2	2	2	0	1	1	1	1	2	1	2	2	2	using only (2)
149	0	31-40 year	0	1	1	0	1	1	1	0	0	2	0	0	0	2	0	1	0	1	1	1	0	1	1	0	0	1	1	1	1	1	using only (2)
150	0	31-40 year	1	1	1	1	1	1	1	0	0	2	2	2	2	2	2	2	2	2	2	2	2	0	1	0	0	3	2	3	1	1	using only (2)
151	0	<=30 years	1	0	1	0	1	1	1	0	0	2	2	0	2	2	2	2	1	0	2	2	0	1	1	1	1	2	2	1	2	2	using only (2)
152	1	31-40 year	1	0	1	1	1	1	1	1	1	2	2	2	2	2	2	2	2	2	2	2	2	0	1	0	0	3	2	3	1	1	using only (2)
153	1	> 40 years	1	0	1	1	1	1	1	0	0	2	0	0	0	0	1	1	1	1	2	2	0	1	1	1	1	1	1	1	2	2	using only (2)
155	1	31-40 year	1	0	0	0	0	1	0	1	1	2	0	0	2	0	2	2	2	2	2	2	0	1	0	1	1	1	2	3	2	2	using only (2)
156	1	31-40 year	0	0	1	1	0	1	0	0	0	2	2	0	2	2	2	2	2	1	2	2	2	0	0	0	0	2	2	2	1	1	using only (2)
157	1	> 40 years	1	0	1	1	1	1	1	1	1	2	2	2	2	2	0	1	1	2	0	2	1	2	1	0	0	3	1	2	1	1	using only (2)
158	1	31-40 year	1	0	0	1	1	1	1	0	0	2	1	0	2	2	2	2	2	2	1	1	0	1	1	0	0	2	2	3	1	1	using only (2)
159	0	31-40 year	1	1	1	1	0	1	0	0	0	2	0	0	2	2	2	2	2	2	2	2	0	1	0	1	1	1	2	3	2	2	using only (2)
160	1	<=30 years	1	1	1	1	1	1	1	1	1	2	2	2	2	2	2	2	2	2	2	2	1	2	1	1	1	3	2	3	2	2	using only (2)
161	1	> 40 years	1	1	1	0	0	1	0	0	0	2	0	0	0	2	2	0	2	0	2	2	0	1	0	1	1	1	1	1	2	2	using only (2)
163	1	> 40 years	1	1	1	1	0	1	0	0	0	2	0	0	0	1	1	1	2	1	2	1	0	1	0	1	0	1	1	2	2	1	using only (2)
164	0	31-40 year	1	1	1	1	1	1	1	0	0	0	0	0	2	2	1	1	1	1	2	2	2	0	1	0	0	1	1	1	1	1	using only (2)
166	1	> 40 years	1	1	1	1	1	1	1	0	0	2	2	0	2	2	2	2	2	2	2	2	2	0	1	0	0	2	2	3	1	1	using only (2)
167	1	<=30 years	0	1	0	0	1	1	1	0	0	2	0	0	1	1	1	1	1	1	1	1	0	1	1	0	0	1	1	1	1	1	using only (2)
168	1	> 40 years	1	1	1	0	1	1	1	0	0	2	2	0	2	2	2	2	2	1	2	2	0	1	1	1	1	2	2	2	2	2	using only (2)
170	1	<=30 years	0	1	1	1	1	1	1	1	1	2	2	2	2	2	1	1	2	2	1	2	0	1	1	1	0	3	1	3	2	1	using only (2)
172	0	31-40 year	1	1	1	1	1	1	1	0	0	2	2	0	2	2	2	2	2	2	2	0	2	0	1	0	0	2	2	3	1	1	using only (2)
173	1	> 40 years	0	1	1	1	0	1	0	0	0	2	2	1	2	2	1	1	1	1	2	1	1	2	0	0	1	3	1	1	1	2	using only (2)
174	1	> 40 years	0	1	1	1	1	1	1	0	0	2	2	0	2	2	1	1	2	1	2	2	0	1	1	1	1	2	1	2	2	2	using only (2)
175	1	<=30 years	0	1	0	0	1	1	1	0	0	2	2	1	0	2	1	1	1	1	1	1	0	1	1	0	0	2	1	1	1	1	using only (2)
176	0	31-40 year	1	1	1	1	1	1	1	0	0	2	2	0	2	2	2	2	2	1	2	2	1	2	1	1	1	2	2	2	2	2	using only (2)
177	1	<=30 years	0	1	0	0	1	1	1	0	0	2	0	0	0	2	2	2	2	0	2	2	0	1	1	1	1	1	2	1	2	2	using only (2)
178	1	> 40 years	1	1	1	1	1	1	1	0	0	2	2	2	2	2	2	1	1	1	2	2	1	2	1	1	1	3	1	1	2	2	using only (2)
179	0	31-40 year	1	1	1	0	0	1	0	0	0	2	2	0	0	2	2	2	1	1	2	1	0	1	0	1	0	1	2	1	2	1	using only (2)
180	0	<=30 years	1	1	1	0	1	1	1	0	0	2	2	1	2	2	2	2	2	2	2	2	0	1	1	1	1	3	2	3	2	2	using only (2)
181	0	31-40 year	1	0	1	1	1	1	1	0	0	2	2	0	2	2	2	2	2	2	2	2	1	2	1	1	1	2	2	3	2	2	using only (2)
182	1	> 40 years	1	0	1	1	1	1	1	1	1	2	2	0	2	2	2	2	2	1	2	0	0	1	1	0	0	2	2	2	1	1	using only (2)
183	0	<=30 years	1	0	1	1	1	1	1	0	0	2	1	1	1	2	2	2	2	1	2	0	1	2	1	0	0	2	2	2	1	1	using only (2)
184	1	> 40 years	1	0	1	1	1	1	1	0	0	2	2	0	2	0	2	2	2	0	2	2	0	1	1	1	1	1	2	1	2	2	using only (2)
185	1	<=30 years	0	1	0	0	1	1	1	0	0	0	2	0	0	2	1	1	1	1	1	1	0	1	1	0	0	1	1	1	1	1	using only (2)
186	0	31-40 year	1	1	1	0	1	1	1	0	0	2	2	0	2	2	1	1	2	1	2	1	1	2	1	0	1	2	1	2	1	2	using only (2)
187	0	<=30 years	0	1	0	1	1	1	1	0	0	2	2	2	2	2	0	1	1	1	1	2	0	1	1	1	0	3	1	1	2	1	using only (2)
188	1	31-40 year	1	1	1	1	0	1	0	0	0	2	0	0	2	2	2	2	0	2	2	2	0	1	0	1	1	1	2	1	2	2	using only (2)
189	0	31-40 year	1	1	1	1	1	1	1	1	1	2	1	0	2	2	2	2	2	1	2	2	0	1	1	1	1	2	2	2	2	2	using only (2)
190	1	31-40 year	1	1	1	0	1	1	1	0	0	2	0	0	2	2	2	1	1	1	0	2	0	1	1	0	0	1	1	1	1	1	using only (2)
191	1	<=30 years	0	1	0	0	1	1	1	1	1	0	2	0	2	2	2	2	1	1	2	2	0	1	1	1	1	1	2	1	2	2	using only (2)
192	0	<=30 years	0	1	1	0	1	1	1	0	0	0	2	0	2	2	0	0	0	2	0	0	2	0	1	0	0	1	1	1	1	1	using only (2)
194	0	<=30 years	0	1	0	0	1	1	1	0	0	2	2	0	2	2	1	1	1	1	2	2	0	1	1	1	1	2	1	1	2	2	using only (2)
195	0	<=30 years	1	0	1	1	0	1	0	0	0	2	2	0	2	1	2	1	1	2	2	1	1	2	1	1	1	1	2	1	2		using only (2)
196	0	<=30 years	1	0	1	1	0	1	0	0	0	2	2	0	2	2	2	1	1	1	2	2	0	1	1	2	3	1	1	2	2		using only (2)
198	1	31-40 year	1	1	1	1	1	1	1	1	1	2	2	0	0	2	2	2	2	2	2	2	1	2	1	1	1	1	2	3	2	2	using only (2)
199	0	<=30 years	0	1	0	1	1	1	1	0	0	2	0	0	1	2	2	2	2	2	1	1	0	1	1	0	0	1	2	3	1	1	using only (2)
200	0	31-40 year	1	1	1	1	0	1	0	0	0	2	2	2	2	2	2	2	2	1	2	2	2	0	0	0	0	3	2	2	1	1	using only (2)
201	1	31-40 year	1	1	1	1	1	1	1	1	1	2	2	0	2	2	2	2	2	2	2	2	0	1	1	1	1	2	2	3	2	2	using only (2)
202	1	31-40 year	0	1	1	1	1	1	1	0	0	2	2	1	2	2	2	2	2	2	2	2	1	2	1	1	1	3	2	3	2	2	using only (2)
203	1	31-40 year	1	1	1	0	0	1	0	0	0	2	2	0	2	2	2	2	0	0	2	0	0	1	0	0	0	2	2	1	1	1	using only (2)
204	1	31-40 year	0	1	1	1	1	1	1	0	0	2	2	2	2	2	2	2	2	1	1	0	0	1	1	0	0	3	2	2	1	1	using only (2)
206	0	<=30 years	0	1	1	1	1	1	1	0	0	0	2	0	0	0	2	1	1	0	1	1	1	2	1	0	0	1	1	1	1	1	using only (2)
207	1	<=30 years	0	1	0	0	1	1	1	0	0	2	2	0	2	2	0	0	0	0	2	2	0	1	1	1	1	2	1	1	2	2	using only (2)
208	1	31-40 year	0	1	1	0	1	1	1	1	1	2	2	0	2	0	1	1	0	2	2	0	0	1	1	0	0	1	1	1	1	1	using only (2)
209	1	31-40 year	0	1	1	1	1	1	1	0	0	0	2	1	2	0	2	1	2	2	2	2	0	1	1	1	1	1	1	3	2	2	using only (2)
210	1	> 40 years	1	1	1	1	1	1	1	0	0	2	2	2	0	2	2	2	2	2	2	2	2	0	1	0	0	2	2	3	1	1	using only (2)
211	1	> 40 years	1	1	1	1	1	1	1	1	1	2	0	2	2	2	2	2	1	1	2	2	2	0	1	0	0	2	2	1	1	1	using only (2)
213	0	<=30 years	0	1	0	0	1	1	1	0	0	2	2	0	0	2	2	2	2	2	2	2	1	2	1	1	1	1	2	3	2	2	using only (2)
214	0	31-40 year	1	1	1	1	1	1	1	0	0	1	1	1	1	1	1	1	1	1	1	1	1	2	1	0	0	1	1	1	1	1	using only (2)
215	1	31-40 year	1	1	1	1	1	1	1	0	0	0	0	0	0	2	2	2	2	1	2	2	1	2	1	1	1	1	2	2	2	2	using only (2)
216	1	<=30 years	0	1	0	0	1	1	1	0	0	0	2	1	2	0	1	1	1	2	2	2	0	1	1	1	1	1	1	2	2	2	using only (2)
217	0	<=30 years	0	1	0	0	1	1	1	0	0	2	2	0	2	2	2	0	2	0	2	2	0	1	1	1	1	2	1	1	2	2	using only (2)
218	1	31-40 year	1	1	1	0	1	1	1	1	1	2	2	1	1	2	2	2	2	1	1	1	0	1	1	0	0	2	2	2	1	1	using only (2)
220	1	31-40 year	0	1	1	1	1	1	1	0	0	2	2	2	0	2	1	1	2	0	2	2	0	1	1	1	1	2	1	1	2	2	using only (2)
221	0	31-40 year	0	1	1	0	1	1	1	0	0	0	2	0	0	0	2	2	2	2	2	2	0	1	1	1	1	1	2	3	2	2	using only (2)
222	1	<=30 years	0	1	0	0	1	1	1	0	0	2	2	0	2	1	2	2	2	1	2	2	0	1	1	1	1	2	2	2	2	2	using only (2)
224	1	> 40 years	1	1	1	1	1	1	1	0	0	2	2	0	2	2	2	1	2	1	2	2	0	1	1	1	1	2	1	2	2	2	using only (2)
225	0	> 40 years	1	1	1	0	1	1	1	0	0	2	2	2	2	2	2	2	2	2	2	2	0	1	1	1	1	3	2	3	2	2	using only (2)
226	1	> 40 years	1	1	1	0	0	1	0	0	0	2	2	0	2	2	2	2	2	0	2	2	2	0	0	0	0	2	2	1	1	1	using only (2)
227	1	31-40 year	1	1	1	0	1	1	1	1	1	2	0	0	0	2	2	2	2	2	2	2	0	1	1	1	1	1	2	3	2	2	using only (2)
228	0	<=30 years	0	1	0	0	1	1	1	0	0	2	0	0	2	2	1	1	2	1	2	2	0	1	1	1	1	1	1	2	2	2	using only (2)
229	1	> 40 years	1	1	1	1	0	1	0	0	0	2	2	2	0	2	1	1	1	1	0	0	0	1	0	0	0	2	1	1	1	1	using only (2)
230	1	<=30 years	0	1	0	0	1	1	1	0	0	2	2	2	2	2	2	2	2	2	2	2	0	1	1	1	1	3	2	3	2	2	using only (2)
231	1	<=30 years	0	1	0	1	1	1	1	0	0	2	2	0	2	2	2	2	0	0	2	2	0	1	1	1	1	2	2	1	2	2	using only (2)
233	1	<=30 years	0	1	1	1	1	1	1	0	0	2	2	0	0	1	2	2	2	1	2	2	0	1	1	1	1	1	2	2	2	2	using only (2)
235	1	> 40 years	1	1	1	1	1	1	1	0	0	2	0	0	0	1	2	2	1	0	1	0	0	1	1	0	0	1	2	1	1	1	using only (2)
236	1	> 40 years	1	1	1	1	1	1	1	0	0	2	2	0	2	2	2	2	2	2	2	2	2	0	1	0	0	2	2	3	1	1	using only (2)
237	1	31-40 year	1	1	1	1	1	1	1	1	1	2	2	0	2	2	2	2	2	1	2	2	0	1	1	1	1	2	2	2	2	2	using only (2)
238	1	> 40 years	1	1	1	1	1	1	1	0	0	2	2	0	0	2	2	2	2	1	2	2	1	2	1	1	1	1	2	2	2	2	using only (2)
239	0	> 40 years	1	1	1	1	1	1	1	1	1	2	0	0	0	2	2	2	2	1	2	2	0	1	1	1	1	1	2	2	2	2	using only (2)
240	0	<=30 years	0	1	0	1	1	1	1	0	0	2	2	0	2	2	1	1	1	2	2	2	0	1	1	1	1	2	1	2	2	2	using only (2)
241	0	<=30 years	0	1	0	0	1	1	1	0	0	2	0	0	2	2	2	2	2	2	2	2	0	1	1	1	1	1	2	3	2	2	using only (2)
242	0	<=30 years	0	1	1	0	1	1	1	0	0	2	2	2	2	2	2	2	2	2	2	2	0	1	1	1	1	3	2	3	2	2	using only (2)
243	1	31-40 year	1	1	1	0	0	1	0	0	0	0	0	0	0	2	2	0	2	2	2	2	0	1	0	1	1	1	1	3	2	2	using only (2)
244	0	> 40 years	0	1	1	0	1	1	1	0	0	2	2	0	2	2	2	2	2	2	2	2	2	0	1	0	0	2	2	3	1	1	using only (2)
246	0	<=30 years	0	1	1	1	1	1	1	1	1	2	2	0	0	2	2	1	2	1	2	2	2	0	1	0	0	1	1	2	1	1	using only (2)
247	0	<=30 years	0	1	0	0	1	1	1	0	0	2	2	2	2	1	1	1	1	1	2	2	0	1	1	1	1	3	1	1	2	2	using only (2)
249	0	<=30 years	0	1	0	0	1	1	1	0	0	2	0	0	0	2	2	2	1	1	2	2	0	1	1	1	1	1	2	1	2	2	using only (2)
252	0	<=30 years	0	1	0	1	1	1	1	0	0	0	2	0	0	0	2	2	2	2	2	1	0	1	1	1	0	1	2	3	2	1	using only (2)
253	1	> 40 years	1	1	1	0	1	1	1	1	1	0	0	0	2	0	2	2	2	2	2	2	0	1	1	1	1	1	2	3	2	2	using only (2)
254	1	31-40 year	0	1	1	0	1	1	1	0	0	2	2	0	2	2	2	2	2	2	2	0	0	1	1	0	0	2	2	3	1	1	using only (2)
255	0	<=30 years	0	1	0	0	1	1	1	0	0	0	2	0	2	2	2	2	0	1	2	1	0	1	1	1	0	1	2	1	2	1	using only (2)
256	0	<=30 years	0	1	0	1	1	1	1	0	0	2	0	0	2	2	2	1	2	1	2	2	0	1	1	1	1	1	1	2	2	2	using only (2)
258	1	<=30 years	0	1	0	0	1	1	1	0	0	2	0	0	2	2	2	2	2	2	1	2	2	0	1	0	0	1	2	3	1	1	using only (2)
259	0	<=30 years	0	1	0	1	0	1	0	1	1	0	2	0	2	2	0	1	1	1	2	1	1	2	0	0	1	1	1	1	1	2	using only (2)
261	1	31-40 year	0	1	1	1	1	1	1	0	0	0	2	0	2	1	1	1	2	2	2	1	0	1	1	1	0	1	1	3	2	1	using only (2)
262	1	> 40 years	1	1	1	1	1	1	1	0	0	2	2	2	2	2	2	2	2	2	2	2	2	0	1	0	0	3	2	3	1	1	using only (2)
263	1	<=30 years	0	1	0	1	1	1	1	1	1	2	2	0	2	2	2	2	2	2	2	2	2	0	1	0	0	2	2	3	1	1	using only (2)
264	0	<=30 years	0	1	1	1	1	1	1	1	1	2	2	0	2	2	2	2	2	2	2	2	0	1	1	1	1	2	2	3	2	2	using only (2)
266	1	31-40 year	1	1	1	1	1	1	1	1	1	2	2	0	0	2	2	2	2	2	2	0	0	1	1	0	0	1	2	3	1	1	using only (2)
267	0	<=30 years	1	1	1	1	1	1	1	0	0	2	2	0	2	2	2	2	2	1	1	1	0	1	1	0	0	2	2	2	1	1	using only (2)
268	1	<=30 years	0	1	0	0	0	1	0	0	0	2	0	0	0	1	1	1	0	1	0	1	0	1	0	0	0	1	1	1	1	1	using only (2)
269	1	> 40 years	0	1	1	1	1	1	1	0	0	2	2	0	2	2	2	2	1	2	2	2	2	0	1	0	0	2	2	2	1	1	using only (2)
270	0	<=30 years	0	1	0	0	1	1	1	1	1	0	2	1	2	2	2	2	2	2	2	1	0	1	1	1	0	2	2	3	2	1	using only (2)
271	1	<=30 years	0	1	1	0	1	1	1	0	0	0	2	0	0	2	0	2	2	0	2	2	0	1	1	1	1	1	1	1	2	2	using only (2)
272	1	31-40 year	0	1	1	0	1	1	1	0	0	2	2	2	2	2	1	1	1	1	2	1	0	1	1	1	0	3	1	1	2	1	using only (2)
273	1	> 40 years	1	1	1	1	1	1	1	1	1	2	0	0	0	2	2	2	2	1	2	2	2	0	1	0	0	1	2	2	1	1	using only (2)
276	1	31-40 year	0	1	1	0	1	1	1	0	0	2	2	0	2	2	2	2	0	2	2	2	0	1	1	1	1	2	2	1	2	2	using only (2)
277	0	> 40 years	1	1	1	1	0	1	0	1	1	2	2	1	2	2	2	2	2	2	2	2	2	0	0	0	0	3	2	3	1	1	using only (2)
278	1	> 40 years	1	1	1	1	1	1	1	1	1	2	2	0	2	2	2	2	2	2	2	2	2	0	1	0	0	2	2	3	1	1	using only (2)
279	0	31-40 year	1	1	1	1	1	1	1	0	0	2	0	0	2	2	2	2	2	2	2	2	0	1	1	1	1	1	2	3	2	2	using only (2)
280	0	31-40 year	1	0	1	1	1	1	1	1	1	2	2	0	2	2	2	2	2	2	2	2	0	1	1	1	1	2	2	3	2	2	using only (2)
281	1	> 40 years	1	0	1	1	1	1	1	1	1	2	2	1	2	2	2	2	2	2	2	2	1	2	1	1	1	3	2	3	2	2	using only (2)
282	0	> 40 years	1	0	1	1	0	1	0	1	1	0	2	0	0	2	1	1	1	1	2	2	0	1	0	1	1	1	1	1	2	2	using only (2)
284	1	> 40 years	1	0	1	0	0	1	0	0	0	0	0	0	0	2	0	0	2	2	2	2	2	0	0	0	0	1	1	3	1	1	using only (2)
285	0	31-40 year	1	0	1	1	1	1	1	0	0	1	1	0	2	2	1	1	1	1	2	1	0	1	1	1	0	1	1	1	2	1	using only (2)
286	1	> 40 years	1	0	1	1	1	1	1	0	0	2	2	2	2	2	2	2	2	2	1	1	1	2	1	0	0	3	2	3	1	1	using only (2)
289	1	> 40 years	1	0	1	1	1	1	1	0	0	2	2	0	2	2	2	2	2	1	2	2	1	2	1	1	1	2	2	2	2	2	using only (2)
290	1	> 40 years	1	0	1	1	1	1	1	1	1	2	2	2	2	2	2	2	2	2	2	2	0	1	1	1	1	3	2	3	2	2	using only (2)
291	0	> 40 years	1	0	1	1	1	1	1	0	0	2	2	0	0	2	2	2	2	2	2	0	1	2	1	0	0	1	2	3	1	1	using only (2)
292	0	31-40 year	1	0	1	1	1	1	1	0	0	2	2	2	2	0	2	2	0	1	2	2	0	1	1	1	1	2	2	1	2	2	using only (2)
293	1	31-40 year	1	0	1	0	1	1	1	0	0	2	0	1	1	0	1	2	2	2	2	1	1	2	1	0	1	1	1	3	1	2	using only (2)
294	1	31-40 year	0	1	1	1	1	1	1	0	0	2	2	0	2	2	2	2	2	0	2	2	0	1	1	1	1	2	2	1	2	2	using only (2)
295	0	31-40 year	1	1	1	0	1	1	1	0	0	2	2	0	0	0	0	0	0	0	2	2	0	1	1	1	1	1	1	1	2	2	using only (2)
296	1	> 40 years	0	1	1	0	1	1	1	0	0	2	2	0	2	2	2	2	2	1	2	0	2	0	1	0	0	2	2	2	1	1	using only (2)
297	0	31-40 year	1	1	0	0	1	1	1	0	0	0	0	0	2	2	1	1	1	1	2	2	0	1	1	1	1	1	1	1	2	2	using only (2)
298	1	<=30 years	0	1	1	1	1	1	1	0	0	1	0	0	2	2	2	2	2	1	2	2	2	0	1	0	0	1	2	2	1	1	using only (2)
300	0	> 40 years	1	1	1	1	1	1	1	1	1	2	2	2	2	2	2	2	2	2	2	2	1	2	1	1	1	3	2	3	2	2	using only (2)
301	0	31-40 year	1	1	1	1	1	1	1	0	0	2	2	2	2	2	2	2	2	2	2	2	0	1	1	1	1	3	2	3	2	2	using only (2)
304	1	> 40 years	1	1	1	1	1	1	1	0	0	2	2	0	2	0	2	0	2	2	2	2	2	0	1	0	0	1	1	3	1	1	using only (2)
305	0	<=30 years	0	1	1	1	1	1	1	0	0	0	2	0	2	2	2	2	1	1	1	2	1	2	1	0	1	1	2	1	1	2	using only (2)
306	0	> 40 years	1	1	1	1	1	1	1	0	0	2	2	0	2	2	2	2	1	1	0	0	1	2	1	0	0	2	2	1	1	1	using only (2)
307	1	> 40 years	1	1	1	1	1	1	1	1	1	2	2	0	1	2	2	2	1	1	0	2	1	2	1	0	0	2	2	1	1	1	using only (2)
308	0	> 40 years	1	1	1	1	1	1	1	0	0	2	2	0	0	2	2	2	2	2	2	2	0	1	1	1	1	1	2	3	2	2	using only (2)
309	1	> 40 years	1	1	1	1	1	1	1	1	1	2	2	0	0	2	2	2	2	2	2	2	0	1	1	1	1	1	2	3	2	2	using only (2)
310	1	> 40 years	1	0	1	0	1	1	1	0	0	0	2	0	1	0	1	1	1	1	1	1	0	1	1	0	0	1	1	1	1	1	using only (2)
311	0	> 40 years	1	0	1	1	0	1	0	0	0	2	2	0	2	2	1	1	2	1	1	1	0	1	0	0	0	2	1	2	1	1	using only (2)
312	1	> 40 years	1	0	1	1	0	1	0	0	0	2	2	2	2	2	2	2	2	1	2	2	2	0	0	0	0	3	2	2	1	1	using only (2)
313	1	> 40 years	1	0	1	0	1	1	1	0	0	2	2	0	2	2	2	1	1	1	1	1	0	1	1	0	0	2	1	1	1	1	using only (2)
314	0	<=30 years	1	0	1	1	1	1	1	0	0	2	2	1	2	2	2	2	1	1	2	2	0	1	1	1	1	3	2	1	2	2	using only (2)
315	1	> 40 years	1	0	1	1	1	1	1	1	1	2	2	2	2	2	2	2	2	2	2	2	1	2	1	1	1	3	2	3	2	2	using only (2)
316	1	> 40 years	1	0	1	1	1	1	1	1	1	2	2	0	2	2	2	2	2	1	2	2	0	1	1	1	1	2	2	2	2	2	using only (2)
317	0	<=30 years	0	1	0	1	1	1	1	0	0	2	2	0	2	2	1	1	1	1	1	1	0	1	1	0	0	2	1	1	1	1	using only (2)
319	0	<=30 years	0	1	0	1	1	1	1	0	0	2	2	0	2	2	2	2	2	1	2	2	0	1	1	1	1	2	2	2	2	2	using only (2)
320	0	<=30 years	0	1	0	1	1	1	1	0	0	0	2	0	2	2	2	2	1	1	1	1	0	1	1	0	0	1	2	1	1	1	using only (2)
321	0	31-40 year	1	1	1	1	1	1	1	0	0	2	2	2	2	2	2	1	2	1	2	2	0	1	1	1	1	3	1	2	2	2	using only (2)
323	0	31-40 year	1	1	1	0	1	1	1	1	1	2	2	2	2	2	2	2	2	1	2	2	0	1	1	1	1	3	2	2	2	2	using only (2)
324	0	31-40 year	0	1	1	1	1	1	1	1	1	2	2	0	0	2	2	2	2	2	2	2	0	1	1	1	1	1	2	3	2	2	using only (2)
325	1	31-40 year	0	1	1	1	1	1	1	0	0	2	2	2	2	2	0	0	2	0	2	0	0	1	1	0	0	3	1	1	1	1	using only (2)
326	0	> 40 years	1	1	1	0	1	1	1	0	0	2	2	2	2	2	2	2	2	1	1	1	0	1	1	0	0	3	2	2	1	1	using only (2)
327	1	31-40 year	0	1	1	1	0	1	0	0	0	2	0	0	2	2	2	2	0	0	2	2	0	1	0	1	1	1	2	1	2	2	using only (2)
330	1	31-40 year	1	1	1	1	1	1	1	1	1	2	2	0	2	2	2	2	2	1	2	0	2	0	1	0	0	2	2	2	1	1	using only (2)
332	1	<=30 years	0	1	0	0	1	1	1	0	0	2	2	0	2	2	2	1	1	1	2	2	1	2	1	1	1	2	1	1	2	2	using only (2)
333	0	<=30 years	0	1	0	0	1	1	1	1	1	2	2	0	2	2	2	2	2	2	2	2	0	1	1	1	1	2	2	3	2	2	using only (2)
334	0	31-40 year	1	0	1	0	0	1	0	0	0	2	2	0	2	0	0	0	0	2	2	2	2	0	0	0	0	1	1	1	1	1	using only (2)
335	1	> 40 years	1	0	1	1	0	1	0	0	0	0	2	0	2	2	2	2	2	1	1	0	1	2	0	0	0	1	2	2	1	1	using only (2)
336	1	<=30 years	0	1	0	1	0	1	0	0	0	0	2	0	0	2	2	2	1	1	1	2	0	1	0	1	0	1	2	1	2	1	using only (2)
337	1	<=30 years	0	1	0	0	0	1	0	0	0	2	1	0	2	2	2	2	1	1	2	2	0	1	0	1	1	2	2	1	2	2	using only (2)
338	0	31-40 year	1	1	1	0	0	1	0	0	0	2	2	0	2	2	2	2	1	1	2	2	0	1	0	1	1	2	2	1	2	2	using only (2)
340	0	<=30 years	0	1	0	0	1	1	1	0	0	2	0	0	2	2	1	1	1	1	1	2	1	2	1	0	1	1	1	1	1	2	using only (2)
342	0	31-40 year	0	1	0	0	1	1	1	0	0	2	2	2	2	2	2	2	2	1	2	2	0	1	1	1	1	3	2	2	2	2	using only (2)
343	1	31-40 year	1	1	1	1	1	1	1	0	0	2	2	0	1	2	2	2	2	1	2	2	1	2	1	1	1	2	2	2	2	2	using only (2)
344	0	31-40 year	1	1	1	1	0	1	0	0	0	2	2	0	1	2	1	1	0	1	2	2	0	1	0	1	1	2	1	1	2	2	using only (2)
346	0	31-40 year	1	1	1	1	1	1	1	0	0	2	2	0	2	2	2	2	2	1	2	2	0	1	1	1	1	2	2	2	2	2	using only (2)
347	1	> 40 years	1	1	1	0	1	1	1	0	0	2	2	2	2	0	2	2	1	2	0	2	2	0	1	0	0	2	2	2	1	1	using only (2)
348	0	<=30 years	0	1	0	0	1	1	1	0	0	2	1	0	1	2	2	2	1	1	2	2	1	2	1	1	1	1	2	1	2	2	using only (2)
349	0	31-40 year	1	1	1	1	1	1	1	0	0	2	2	0	2	2	2	2	2	2	2	0	0	1	1	0	0	2	2	3	1	1	using only (2)
350	1	> 40 years	1	1	1	1	1	1	1	1	1	0	2	0	0	2	2	2	2	2	2	2	0	1	1	1	1	1	2	3	2	2	using only (2)
351	1	31-40 year	1	1	1	0	1	1	1	0	0	0	2	0	2	2	2	2	2	1	2	2	0	1	1	1	1	1	2	2	2	2	using only (2)
352	0	31-40 year	1	1	1	0	1	1	1	0	0	0	2	0	0	2	2	0	2	0	0	2	2	0	1	0	0	1	1	1	1	1	using only (2)
354	1	31-40 year	0	1	1	0	1	1	1	0	0	2	2	1	1	1	1	1	1	1	1	0	1	2	1	0	0	2	1	1	1	1	using only (2)
355	1	31-40 year	0	1	1	0	1	1	1	0	0	2	1	1	2	2	1	1	2	2	1	1	1	2	1	0	0	2	1	3	1	1	using only (2)
356	0	<=30 years	1	1	0	1	1	1	1	0	0	2	2	2	2	2	2	1	2	2	2	1	0	1	1	1	0	3	1	3	2	1	using only (2)
357	1	> 40 years	1	1	1	0	1	1	1	1	1	2	0	0	0	2	2	2	2	2	2	2	0	1	1	1	1	1	2	3	2	2	using only (2)
358	0	<=30 years	0	1	0	0	1	1	1	0	0	2	2	2	2	2	2	2	2	2	2	2	2	0	1	0	0	3	2	3	1	1	using only (2)
359	1	31-40 year	1	1	1	1	0	1	0	0	0	2	2	0	2	2	2	2	2	1	0	2	2	0	0	0	0	2	2	2	1	1	using only (2)
360	1	> 40 years	1	1	1	1	1	1	1	0	0	2	2	2	2	2	2	2	2	1	2	2	0	1	1	1	1	3	2	2	2	2	using only (2)
361	1	> 40 years	1	1	1	1	1	1	1	1	1	2	2	1	2	2	1	2	2	2	2	1	0	1	1	1	0	3	1	3	2	1	using only (2)
362	1	> 40 years	0	1	1	1	1	1	1	0	0	0	2	0	0	2	1	1	1	1	2	0	1	2	1	0	0	1	1	1	1	1	using only (2)
363	0	31-40 year	0	1	1	0	1	1	1	0	0	2	2	2	2	0	1	1	1	1	2	2	0	1	1	1	1	2	1	1	2	2	using only (2)
364	0	<=30 years	0	1	0	1	0	1	0	0	0	2	2	1	2	2	1	1	2	1	2	2	0	1	0	1	1	3	1	2	2	2	using only (2)
366	1	> 40 years	1	1	1	1	1	1	1	0	0	2	2	0	0	2	2	2	2	0	0	0	0	1	1	0	0	1	2	1	1	1	using only (2)
367	1	> 40 years	1	0	1	1	1	1	1	1	1	2	2	2	2	2	2	2	2	0	2	2	0	1	1	1	1	3	2	1	2	2	using only (2)
369	0	31-40 year	1	0	1	1	1	1	1	0	0	2	2	2	2	2	0	0	0	1	1	1	1	2	1	0	0	3	1	1	1	1	using only (2)
370	0	31-40 year	1	0	1	1	1	1	1	0	0	2	0	0	2	2	2	1	2	1	2	2	0	1	1	1	1	1	1	2	2	2	using only (2)
371	1	> 40 years	1	0	1	1	1	1	1	1	1	2	0	0	0	2	2	2	2	1	1	2	1	2	1	0	1	1	2	2	1	2	using only (2)
372	1	> 40 years	1	0	1	1	0	1	0	0	0	2	1	1	2	2	2	2	1	1	2	2	0	1	0	1	1	2	2	1	2	2	using only (2)
373	0	31-40 year	0	1	1	0	1	1	1	0	0	0	2	2	2	2	2	2	2	2	2	2	2	0	1	0	0	2	2	3	1	1	using only (2)
374	0	<=30 years	0	1	0	0	1	1	1	0	0	2	2	0	2	2	1	1	2	2	2	2	1	2	1	1	1	2	1	3	2	2	using only (2)
375	1	> 40 years	1	1	1	0	0	1	0	0	0	2	2	1	2	2	2	2	2	2	2	2	0	1	0	1	1	3	2	3	2	2	using only (2)
377	0	<=30 years	0	1	0	1	1	1	1	0	0	2	2	0	2	2	1	1	1	2	2	1	0	1	1	1	0	2	1	2	2	1	using only (2)
378	1	> 40 years	1	1	1	1	0	1	0	1	1	2	2	0	2	2	2	2	2	0	2	2	2	0	0	0	0	2	2	1	1	1	using only (2)
379	0	<=30 years	0	1	0	1	1	1	1	0	0	2	2	1	0	2	2	2	2	2	1	0	0	1	1	0	0	2	2	3	1	1	using only (2)
380	0	31-40 year	1	1	0	1	1	1	1	0	0	2	2	0	2	2	2	2	2	1	1	2	0	1	1	1	0	2	2	2	2	1	using only (2)
381	1	31-40 year	0	1	1	0	1	1	1	0	0	2	2	1	2	2	1	1	1	1	2	2	0	1	1	1	1	3	1	1	2	2	using only (2)
382	0	31-40 year	0	1	1	0	1	1	1	1	1	1	1	0	1	2	1	1	1	1	1	2	0	1	1	1	0	1	1	1	2	1	using only (2)
383	1	> 40 years	1	0	1	1	1	1	1	1	1	2	2	0	2	2	2	2	2	2	2	2	2	0	1	0	0	2	2	3	1	1	using only (2)
384	0	31-40 year	1	0	1	1	1	1	1	0	0	2	2	0	2	2	0	1	1	0	2	2	0	1	1	1	1	2	1	1	2	2	using only (2)
385	0	31-40 year	1	0	1	1	1	1	1	0	0	2	2	0	2	2	2	2	2	1	2	1	0	1	1	1	0	2	2	2	2	1	using only (2)
387	1	31-40 year	1	1	1	1	0	1	0	0	0	2	2	2	2	2	2	2	2	2	2	2	2	0	0	0	0	3	2	3	1	1	using only (2)
388	0	> 40 years	1	1	1	1	1	1	1	1	1	2	2	2	0	2	2	2	2	2	2	2	1	2	1	1	1	2	2	3	2	2	using only (2)
389	0	<=30 years	0	1	0	0	1	1	1	0	0	0	2	0	0	2	2	2	2	2	2	2	0	1	1	1	1	1	2	3	2	2	using only (2)
390	0	31-40 year	0	1	1	1	1	1	1	0	0	2	2	0	2	2	2	2	2	0	1	0	1	2	1	0	0	2	2	1	1	1	using only (2)
392	1	> 40 years	1	0	1	0	1	1	1	1	1	2	2	0	1	2	2	1	1	2	1	1	0	1	1	0	0	2	1	2	1	1	using only (2)
393	1	<=30 years	0	1	0	0	1	1	1	0	0	2	2	1	2	2	1	2	1	1	1	2	1	2	1	0	1	3	1	1	1	2	using only (2)
394	0	> 40 years	1	1	1	1	1	1	1	1	1	1	0	0	0	2	2	2	1	1	2	1	0	1	1	1	0	1	2	1	2	1	using only (2)
395	0	<=30 years	0	1	0	1	1	1	1	1	1	2	0	0	2	2	2	2	2	2	2	2	0	1	1	1	1	1	2	3	2	2	using only (2)
396	1	31-40 year	0	1	1	1	1	1	1	0	0	2	0	0	2	2	1	1	2	2	2	2	2	0	1	0	0	1	1	3	1	1	using only (2)
397	0	<=30 years	0	1	0	0	1	1	1	1	1	2	1	1	2	2	1	2	2	1	2	2	0	1	1	1	1	2	1	2	2	2	using only (2)
398	0	31-40 year	0	1	1	0	1	1	1	0	0	2	2	0	0	2	2	2	2	2	2	2	0	1	1	1	1	1	2	3	2	2	using only (2)
399	0	31-40 year	1	1	1	1	1	1	1	1	1	2	2	1	2	2	2	2	2	1	2	2	1	2	1	1	1	3	2	2	2	2	using only (2)
400	0	> 40 years	1	1	1	1	1	1	1	1	1	2	2	2	2	2	2	2	2	2	2	2	1	2	1	1	1	3	2	3	2	2	using only (2)
401	0	<=30 years	0	1	0	0	0	1	0	0	0	0	2	0	2	1	2	2	1	1	1	1	1	2	0	0	0	1	2	1	1	1	using only (2)
402	1	> 40 years	1	1	1	1	1	1	1	1	1	2	2	0	2	2	2	2	2	0	2	2	0	1	1	1	1	2	2	1	2	2	using only (2)
403	0	<=30 years	0	1	1	1	1	1	1	1	1	2	0	0	1	2	2	2	2	2	2	2	1	2	1	1	1	1	2	3	2	2	using only (2)
404	1	31-40 year	0	1	1	0	1	1	1	0	0	2	2	1	2	1	2	1	2	2	2	1	0	1	1	1	0	2	1	3	2	1	using only (2)
405	1	> 40 years	1	1	1	0	0	1	0	0	0	2	1	0	0	2	2	2	1	1	2	2	0	1	0	1	1	1	2	1	2	2	using only (2)
406	1	31-40 year	0	1	1	1	1	1	1	1	1	0	2	1	2	2	2	2	2	1	2	2	0	1	1	1	1	2	2	2	2	2	using only (2)
407	1	31-40 year	0	1	1	1	1	1	1	1	1	2	2	0	2	2	2	2	0	0	2	2	2	0	1	0	0	2	2	1	1	1	using only (2)
408	0	<=30 years	0	1	0	1	1	1	1	0	0	2	2	1	1	2	1	2	2	2	2	2	1	2	1	1	1	2	1	3	2	2	using only (2)
409	1	31-40 year	1	1	1	0	0	1	0	0	0	2	2	2	2	0	2	2	2	1	2	2	1	2	0	1	1	2	2	2	2	2	using only (2)
411	1	> 40 years	1	0	1	1	1	1	1	0	0	2	2	0	0	2	2	1	2	2	2	0	0	1	1	0	0	1	1	3	1	1	using only (2)
412	0	> 40 years	1	0	1	0	0	1	0	1	1	2	2	1	2	2	1	1	2	2	2	2	1	2	0	1	1	3	1	3	2	2	using only (2)
413	0	<=30 years	0	1	0	1	1	1	1	0	0	2	2	1	1	2	1	1	1	1	2	2	0	1	1	1	1	2	1	1	2	2	using only (2)
414	1	31-40 year	1	1	1	1	1	1	1	0	0	2	0	0	0	2	2	2	2	1	2	2	0	1	1	1	1	1	2	2	2	2	using only (2)
415	0	<=30 years	0	1	0	0	1	1	1	0	0	1	0	0	2	2	2	1	2	1	1	1	0	1	1	0	0	1	1	2	1	1	using only (2)
416	0	31-40 year	1	1	1	1	1	1	1	1	1	2	1	0	2	2	1	1	1	1	1	2	0	1	1	1	0	2	1	1	2	1	using only (2)
417	0	<=30 years	0	1	0	1	1	1	1	0	0	2	0	0	2	2	1	1	1	2	2	2	0	1	1	1	1	1	1	2	2	2	using only (2)
418	1	> 40 years	1	1	1	0	1	1	1	0	0	2	2	1	2	2	1	1	2	2	2	2	0	1	1	1	1	3	1	3	2	2	using only (2)
420	1	31-40 year	0	1	1	1	1	1	1	0	0	2	1	0	0	2	1	1	1	1	1	1	0	1	1	0	0	1	1	1	1	1	using only (2)
421	0	31-40 year	0	1	1	1	1	1	1	0	0	2	2	2	2	2	2	2	2	1	2	2	0	1	1	1	1	3	2	2	2	2	using only (2)
422	1	> 40 years	0	0	1	1	1	1	1	1	1	2	2	0	0	0	1	1	1	1	2	2	0	1	1	1	1	1	1	1	2	2	using only (2)
423	0	31-40 year	1	1	1	1	1	1	1	0	0	2	2	0	0	2	1	1	2	1	2	0	0	1	1	0	0	1	1	2	1	1	using only (2)
424	1	> 40 years	1	1	1	0	1	1	1	0	0	1	0	0	1	2	1	1	1	1	1	1	0	1	1	0	0	1	1	1	1	1	using only (2)
425	0	31-40 year	0	1	1	0	1	1	1	0	0	0	0	0	1	2	1	1	1	1	1	1	1	2	1	0	0	1	1	1	1	1	using only (2)
426	0	<=30 years	0	1	1	1	1	1	1	1	1	2	2	2	2	2	1	1	2	1	2	2	0	1	1	1	1	3	1	2	2	2	using only (2)
427	0	31-40 year	1	1	1	1	1	1	1	0	0	0	0	0	0	2	1	1	1	0	1	0	0	1	1	0	0	1	1	1	1	1	using only (2)
428	1	31-40 year	0	1	1	1	1	1	1	0	0	2	2	2	2	2	2	2	2	1	2	2	2	0	1	0	0	3	2	2	1	1	using only (2)
429	0	31-40 year	1	1	1	1	1	1	1	1	1	2	2	0	2	2	2	2	2	2	2	1	0	1	1	1	0	2	2	3	2	1	using only (2)
431	0	<=30 years	0	1	0	0	0	1	0	0	0	2	2	2	2	0	1	1	2	1	1	1	1	2	0	0	0	2	1	2	1	1	using only (2)
432	0	<=30 years	0	1	0	0	1	1	1	0	0	0	0	0	0	2	1	1	2	2	2	1	1	2	1	0	1	1	1	3	1	2	using only (2)
433	0	<=30 years	0	1	1	1	0	1	0	0	0	2	1	2	2	2	2	2	1	1	2	2	0	1	0	1	1	3	2	1	2	2	using only (2)
434	0	<=30 years	0	1	0	0	1	1	1	1	1	2	0	0	2	0	2	2	0	2	2	2	2	0	1	0	0	1	2	1	1	1	using only (2)
435	1	31-40 year	0	1	1	0	1	1	1	0	0	2	2	0	0	2	2	2	2	1	2	1	2	0	1	0	0	1	2	2	1	1	using only (2)
436	1	31-40 year	0	1	1	0	0	1	0	0	0	2	2	2	2	2	1	1	0	2	2	2	0	1	0	1	1	3	1	1	2	2	using only (2)
437	0	<=30 years	1	0	1	1	0	1	0	0	0	2	0	0	2	2	2	2	2	1	2	2	0	1	1	1	3	2	2	2	2		using only (2)
438	1	<=30 years	0	1	0	0	1	1	1	0	0	2	2	0	2	2	2	2	1	1	2	2	0	1	1	1	1	2	2	1	2	2	using only (2)
439	0	31-40 year	1	1	1	1	1	1	1	1	1	2	0	0	2	2	0	0	1	2	2	2	0	1	1	1	1	1	1	2	2	2	using only (2)
440	0	<=30 years	0	1	0	1	1	1	1	0	0	2	2	0	2	2	2	2	0	2	1	1	1	2	1	0	0	2	2	1	1	1	using only (2)
441	0	<=30 years	0	1	0	1	1	1	1	0	0	2	2	0	2	2	1	1	2	2	2	2	0	1	1	1	1	2	1	3	2	2	using only (2)
442	0	31-40 year	0	1	0	0	1	1	1	0	0	2	2	0	1	2	1	1	2	2	2	1	0	1	1	1	0	2	1	3	2	1	using only (2)
445	1	<=30 years	0	1	1	1	1	1	1	1	1	1	2	2	2	2	1	1	2	1	2	2	1	2	1	1	1	3	1	2	2	2	using only (2)
446	0	31-40 year	0	1	0	1	1	1	1	0	0	2	2	0	2	2	2	2	1	1	2	2	0	1	1	1	1	2	2	1	2	2	using only (2)
447	0	> 40 years	1	1	1	1	0	1	0	0	0	2	2	0	2	2	2	2	2	1	2	1	0	1	0	1	0	2	2	2	2	1	using only (2)
448	1	> 40 years	1	0	1	0	1	1	1	1	1	2	2	0	0	2	2	2	1	2	2	2	0	1	1	1	1	1	2	2	2	2	using only (2)
449	0	<=30 years	1	0	1	0	0	1	0	0	0	0	0	0	0	2	2	2	2	1	2	2	2	0	0	0	0	1	2	2	1	1	using only (2)
450	1	<=30 years	0	1	0	0	1	1	1	0	0	2	0	0	2	2	2	1	2	1	1	1	0	1	1	0	0	1	1	2	1	1	using only (2)
452	0	> 40 years	1	1	1	1	1	1	1	0	0	0	2	0	2	2	1	1	1	2	2	2	2	0	1	0	0	1	1	2	1	1	using only (2)
453	0	31-40 year	0	1	1	0	1	1	1	0	0	2	2	1	2	2	2	2	2	2	2	2	0	1	1	1	1	3	2	3	2	2	using only (2)
454	0	31-40 year	1	1	1	1	1	1	1	1	1	2	0	0	2	2	2	2	2	1	2	2	0	1	1	1	1	1	2	2	2	2	using only (2)
455	0	<=30 years	0	1	0	0	1	1	1	0	0	2	2	0	2	2	2	2	2	1	0	1	0	1	1	0	0	2	2	2	1	1	using only (2)
457	0	31-40 year	0	1	1	1	1	1	1	0	0	2	0	0	2	2	2	2	1	2	2	2	0	1	1	1	1	1	2	2	2	2	using only (2)
458	1	> 40 years	1	1	1	1	0	1	0	1	1	2	2	0	2	2	2	2	2	2	2	0	0	1	0	0	0	2	2	3	1	1	using only (2)
459	1	<=30 years	0	1	0	0	1	1	1	0	0	2	2	1	0	1	2	2	2	1	2	1	0	1	1	1	0	1	2	2	2	1	using only (2)
460	1	> 40 years	1	0	1	1	1	1	1	0	0	2	2	0	2	2	1	1	2	2	2	2	2	0	1	0	0	2	1	3	1	1	using only (2)
461	1	> 40 years	1	1	1	1	1	1	1	1	1	2	2	2	2	2	2	2	2	2	2	2	2	0	1	0	0	3	2	3	1	1	using only (2)
462	1	<=30 years	0	1	0	0	1	1	1	0	0	2	2	2	2	2	2	2	1	0	2	2	0	1	1	1	1	3	2	1	2	2	using only (2)
463	1	<=30 years	0	1	0	1	1	1	1	1	1	2	2	2	2	2	2	2	1	1	2	2	0	1	1	1	1	3	2	1	2	2	using only (2)
465	1	<=30 years	0	1	0	1	1	1	1	0	0	2	2	2	2	2	2	2	1	2	2	2	0	1	1	1	1	3	2	2	2	2	using only (2)
466	0	<=30 years	0	1	1	1	1	1	1	0	0	2	2	0	1	2	1	1	1	2	2	2	2	0	1	0	0	2	1	2	1	1	using only (2)
468	1	31-40 year	0	1	1	1	1	1	1	0	0	2	2	1	0	2	1	1	1	1	1	1	0	1	1	0	0	2	1	1	1	1	using only (2)
469	0	31-40 year	1	1	1	1	1	1	1	0	0	2	2	0	2	2	2	2	2	2	2	2	0	1	1	1	1	2	2	3	2	2	using only (2)
471	1	31-40 year	0	1	1	0	1	1	1	0	0	2	2	0	0	2	1	1	2	1	2	2	0	1	1	1	1	1	1	2	2	2	using only (2)
472	0	<=30 years	0	1	0	1	1	1	1	0	0	2	2	2	2	1	2	2	2	2	2	2	1	2	1	1	1	3	2	3	2	2	using only (2)
474	0	<=30 years	0	1	0	0	1	1	1	0	0	2	2	0	2	1	1	1	1	1	1	1	0	1	1	0	0	2	1	1	1	1	using only (2)
476	1	> 40 years	1	0	1	1	0	1	0	1	1	2	2	0	1	2	2	2	2	2	2	2	1	2	0	1	1	2	2	3	2	2	using only (2)
477	1	> 40 years	0	1	1	1	1	1	1	0	0	2	2	2	0	2	1	1	1	1	2	1	0	1	1	1	0	2	1	1	2	1	using only (2)
479	1	31-40 year	0	1	1	0	0	1	0	1	1	0	2	2	2	2	2	2	2	2	2	2	2	0	0	0	0	2	2	3	1	1	using only (2)
480	0	31-40 year	1	1	1	0	0	1	0	1	1	2	2	1	1	2	2	2	2	2	2	2	1	2	0	1	1	2	2	3	2	2	using only (2)
481	0	31-40 year	0	1	1	1	1	1	1	0	0	0	2	2	2	2	2	2	1	2	2	1	0	1	1	1	0	2	2	2	2	1	using only (2)
482	1	> 40 years	1	0	1	0	1	1	1	0	0	2	1	0	0	0	1	1	1	1	1	1	0	1	1	0	0	1	1	1	1	1	using only (2)
483	1	> 40 years	1	1	1	1	0	1	0	0	0	2	2	0	2	2	1	1	2	2	1	1	0	1	0	0	0	2	1	3	1	1	using only (2)
484	0	<=30 years	0	1	0	0	1	1	1	0	0	2	0	0	2	2	2	2	2	2	2	2	1	2	1	1	1	1	2	3	2	2	using only (2)
485	0	<=30 years	0	1	0	0	1	1	1	0	0	2	2	0	2	1	1	1	1	1	1	2	1	2	1	0	1	2	1	1	1	2	using only (2)
486	0	> 40 years	0	1	1	0	1	1	1	0	0	2	0	1	2	2	2	2	2	1	2	2	0	1	1	1	1	2	2	2	2	2	using only (2)
487	0	31-40 year	0	1	1	1	1	1	1	1	1	2	0	0	2	2	2	2	2	1	2	2	2	0	1	0	0	1	2	2	1	1	using only (2)
488	0	<=30 years	1	0	1	1	0	1	0	0	0	2	0	0	2	2	1	1	2	1	2	1	0	1	1	1	2	1	2	2	1		using only (2)
489	1	31-40 year	0	1	1	1	0	1	0	0	0	0	2	0	0	2	2	2	0	0	0	0	2	0	0	0	0	1	2	1	1	1	using only (2)
490	0	<=30 years	0	1	0	0	1	1	1	0	0	2	0	0	0	2	1	1	2	1	2	2	0	1	1	1	1	1	1	2	2	2	using only (2)
491	1	> 40 years	1	1	1	0	0	1	0	0	0	2	2	0	2	2	0	0	0	1	2	0	1	2	0	0	0	2	1	1	1	1	using only (2)
492	1	<=30 years	0	1	0	0	1	1	1	0	0	0	2	0	2	0	2	2	2	2	2	2	0	1	1	1	1	1	2	3	2	2	using only (2)
493	1	> 40 years	0	1	1	0	1	1	1	0	0	1	2	1	2	1	1	1	1	1	1	1	1	2	1	0	0	2	1	1	1	1	using only (2)
494	0	31-40 year	1	1	1	1	1	1	1	1	1	2	2	2	0	2	1	1	2	1	2	2	0	1	1	1	1	2	1	2	2	2	using only (2)
495	1	<=30 years	0	1	0	1	1	1	1	0	0	2	2	1	2	1	2	2	1	1	2	0	1	2	1	0	0	2	2	1	1	1	using only (2)
496	1	<=30 years	0	1	0	0	1	1	1	0	0	0	0	0	2	2	2	2	2	1	1	2	0	1	1	1	0	1	2	2	2	1	using only (2)
498	0	<=30 years	0	1	0	1	1	1	1	0	0	2	2	0	2	2	1	1	1	1	1	1	1	2	1	0	0	2	1	1	1	1	using only (2)
499	1	<=30 years	0	1	0	1	1	1	1	0	0	2	2	2	2	2	2	2	2	2	2	2	2	0	1	0	0	3	2	3	1	1	using only (2)
501	1	> 40 years	1	1	1	0	1	1	1	0	0	2	2	0	2	1	1	1	2	1	2	2	0	1	1	1	1	2	1	2	2	2	using only (2)
502	1	31-40 year	1	0	1	1	0	1	0	0	0	2	2	0	2	0	2	2	0	0	0	0	0	1	0	0	0	1	2	1	1	1	using only (2)
504	1	31-40 year	1	1	1	1	1	1	1	1	1	1	2	0	2	2	2	2	2	1	2	2	2	0	1	0	0	2	2	2	1	1	using only (2)
505	1	31-40 year	0	1	1	1	1	1	1	0	0	2	2	2	2	2	1	2	2	1	2	2	1	2	1	1	1	3	1	2	2	2	using only (2)
506	1	31-40 year	0	1	1	1	1	1	1	0	0	2	2	0	2	0	2	2	1	0	2	2	1	2	1	1	1	1	2	1	2	2	using only (2)
508	1	> 40 years	1	0	1	1	1	1	1	0	0	2	2	2	2	2	1	1	2	1	2	0	1	2	1	0	0	3	1	2	1	1	using only (2)
510	1	> 40 years	1	1	1	1	1	1	1	1	1	2	2	1	2	2	2	2	1	0	0	0	1	2	1	0	0	3	2	1	1	1	using only (2)
511	1	31-40 year	1	1	1	1	1	1	1	0	0	0	0	0	0	2	1	1	1	2	2	2	0	1	1	1	1	1	1	2	2	2	using only (2)
512	0	31-40 year	1	1	1	1	1	1	1	0	0	1	2	1	2	2	2	2	2	1	2	2	0	1	1	1	1	2	2	2	2	2	using only (2)
513	0	31-40 year	0	1	1	1	1	1	1	0	0	2	2	0	2	2	2	2	2	1	2	2	0	1	1	1	1	2	2	2	2	2	using only (2)
514	0	<=30 years	0	1	0	0	1	1	1	0	0	2	2	0	2	2	2	2	2	1	2	2	1	2	1	1	1	2	2	2	2	2	using only (2)
515	0	<=30 years	0	1	0	1	1	1	1	0	0	2	2	1	2	2	2	1	2	1	2	0	0	1	1	0	0	3	1	2	1	1	using only (2)
516	0	31-40 year	0	1	1	1	1	1	1	0	0	2	2	1	2	2	2	2	2	2	2	1	0	1	1	1	0	3	2	3	2	1	using only (2)
517	1	> 40 years	0	1	1	0	1	1	1	0	0	2	2	2	2	0	2	2	1	1	2	1	1	2	1	0	1	2	2	1	1	2	using only (2)
518	1	<=30 years	0	1	1	0	1	1	1	0	0	2	2	2	2	2	1	1	1	1	1	1	0	1	1	0	0	3	1	1	1	1	using only (2)
519	0	<=30 years	0	1	0	0	1	1	1	0	0	2	0	0	2	0	2	2	2	2	2	2	0	1	1	1	1	1	2	3	2	2	using only (2)
520	0	31-40 year	0	1	1	0	0	1	0	0	0	2	1	0	2	2	1	1	2	1	1	0	0	1	0	0	0	2	1	2	1	1	using only (2)
521	0	> 40 years	1	1	1	0	0	1	0	0	0	2	0	0	2	2	2	2	1	2	2	2	0	1	0	1	1	1	2	2	2	2	using only (2)
523	1	> 40 years	1	0	1	1	0	1	0	0	0	2	2	0	0	2	2	2	2	0	0	0	0	1	0	0	0	1	2	1	1	1	using only (2)
524	1	> 40 years	1	0	1	1	0	1	0	0	0	2	2	1	2	2	0	1	0	1	2	2	0	1	0	1	1	3	1	1	2	2	using only (2)
525	1	> 40 years	1	0	1	1	0	1	0	1	1	2	2	2	2	0	0	0	0	0	0	0	2	0	0	0	0	2	1	1	1	1	using only (2)
526	1	> 40 years	1	1	1	0	1	1	1	1	1	2	0	0	2	2	2	2	2	0	2	2	0	1	1	1	1	1	2	1	2	2	using only (2)
529	0	<=30 years	0	1	0	1	1	1	1	0	0	0	2	0	0	2	2	2	2	1	1	2	0	1	1	1	0	1	2	2	2	1	using only (2)
531	0	<=30 years	0	1	0	0	1	1	1	0	0	1	1	1	1	2	2	2	1	2	2	1	0	1	1	1	0	1	2	2	2	1	using only (2)
532	1	31-40 year	0	1	1	0	1	1	1	0	0	2	1	1	2	2	2	1	2	2	2	2	0	1	1	1	1	2	1	3	2	2	using only (2)
533	1	<=30 years	0	1	0	0	1	1	1	0	0	2	0	0	1	2	2	2	2	2	1	0	0	1	1	0	0	1	2	3	1	1	using only (2)
535	1	> 40 years	0	1	1	1	1	1	1	1	1	2	2	0	2	2	2	2	2	1	2	2	0	1	1	1	1	2	2	2	2	2	using only (2)
537	1	31-40 year	0	1	1	1	1	1	1	1	1	2	2	0	2	2	2	2	2	2	2	2	2	0	1	0	0	2	2	3	1	1	using only (2)
538	1	31-40 year	1	0	1	1	1	1	1	0	0	2	2	2	2	2	2	2	2	0	2	2	0	1	1	1	1	3	2	1	2	2	using only (2)
540	1	> 40 years	1	0	1	1	0	1	0	0	0	2	2	0	2	2	1	1	1	1	2	2	0	1	0	1	1	2	1	1	2	2	using only (2)
541	1	> 40 years	1	0	1	1	1	1	1	1	1	2	2	2	2	2	2	2	2	2	2	2	2	0	1	0	0	3	2	3	1	1	using only (2)
543	1	<=30 years	0	1	0	0	0	1	0	0	0	2	2	2	2	0	2	1	0	0	1	1	0	1	0	0	0	2	1	1	1	1	using only (2)
544	1	> 40 years	1	1	1	0	0	1	0	0	0	0	2	0	0	2	1	1	1	1	1	1	1	2	0	0	0	1	1	1	1	1	using only (2)
545	1	> 40 years	1	1	1	1	1	1	1	0	0	2	2	1	2	2	2	2	2	2	1	2	0	1	1	1	0	3	2	3	2	1	using only (2)
546	1	> 40 years	1	1	1	1	0	1	0	0	0	2	2	2	2	2	2	2	2	2	2	2	2	0	0	0	0	3	2	3	1	1	using only (2)
547	0	<=30 years	0	1	0	0	1	1	1	0	0	2	0	0	2	2	1	1	1	2	2	2	0	1	1	1	1	1	1	2	2	2	using only (2)
548	0	<=30 years	0	1	0	1	1	1	1	1	1	2	2	0	2	2	2	2	2	2	2	2	0	1	1	1	1	2	2	3	2	2	using only (2)
549	0	31-40 year	1	1	1	1	1	1	1	1	1	0	2	2	0	2	2	2	2	1	2	2	1	2	1	1	1	1	2	2	2	2	using only (2)
550	0	31-40 year	1	1	1	1	1	1	1	0	0	2	2	2	2	2	2	2	2	1	1	2	0	1	1	1	0	3	2	2	2	1	using only (2)
551	1	31-40 year	0	1	1	0	0	1	0	0	0	2	2	0	2	0	1	1	0	2	0	0	0	1	0	0	0	1	1	1	1	1	using only (2)
553	1	<=30 years	0	1	0	0	0	1	0	0	0	2	0	0	0	2	0	0	1	1	0	0	0	1	0	0	0	1	1	1	1	1	using only (2)
554	0	31-40 year	0	1	1	1	1	1	1	0	0	2	2	0	2	2	2	2	2	2	2	2	1	2	1	1	1	2	2	3	2	2	using only (2)
555	1	<=30 years	0	1	0	0	1	1	1	0	0	2	2	0	2	2	2	2	2	0	2	2	0	1	1	1	1	2	2	1	2	2	using only (2)
556	0	31-40 year	0	1	1	1	1	1	1	1	1	2	2	0	2	2	1	1	1	2	2	2	0	1	1	1	1	2	1	2	2	2	using only (2)
557	0	31-40 year	1	1	1	0	1	1	1	0	0	2	0	0	0	2	2	2	2	2	2	2	0	1	1	1	1	1	2	3	2	2	using only (2)
558	0	31-40 year	0	1	1	1	1	1	1	0	0	1	2	0	2	2	2	2	0	2	2	2	0	1	1	1	1	2	2	1	2	2	using only (2)
559	1	> 40 years	0	1	1	1	1	1	1	1	1	2	2	1	2	2	1	1	2	2	2	2	2	0	1	0	0	3	1	3	1	1	using only (2)
560	1	> 40 years	1	1	1	1	1	1	1	1	1	2	2	0	2	2	2	2	2	1	2	2	0	1	1	1	1	2	2	2	2	2	using only (2)
561	0	> 40 years	0	1	0	0	1	1	1	0	0	0	1	0	0	2	1	1	0	1	1	1	0	1	1	0	0	1	1	1	1	1	using only (2)
562	1	> 40 years	1	1	1	0	1	1	1	1	1	2	0	0	2	2	1	1	1	1	2	1	0	1	1	1	0	1	1	1	2	1	using only (2)
563	0	> 40 years	1	0	1	1	1	1	1	1	1	2	2	2	2	2	1	1	1	1	2	2	2	0	1	0	0	3	1	1	1	1	using only (2)
564	1	<=30 years	0	1	0	0	1	1	1	0	0	2	2	1	2	2	2	2	2	1	2	2	0	1	1	1	1	3	2	2	2	2	using only (2)
565	0	<=30 years	0	1	0	0	1	1	1	0	0	0	2	0	2	2	1	1	2	1	2	2	0	1	1	1	1	1	1	2	2	2	using only (2)
567	0	> 40 years	1	1	1	1	1	1	1	1	1	2	0	0	2	2	2	2	2	2	2	2	2	0	1	0	0	1	2	3	1	1	using only (2)
568	1	31-40 year	1	1	1	1	1	1	1	0	0	0	2	0	2	2	2	2	2	1	2	2	0	1	1	1	1	1	2	2	2	2	using only (2)
569	1	31-40 year	0	1	1	1	1	1	1	0	0	2	2	1	2	2	2	2	1	1	1	1	0	1	1	0	0	3	2	1	1	1	using only (2)
570	1	> 40 years	1	0	1	1	0	1	0	1	1	0	2	1	0	2	1	1	1	2	2	2	0	1	0	1	1	1	1	2	2	2	using only (2)
571	1	31-40 year	0	1	1	1	0	1	0	0	0	2	2	2	2	2	2	2	2	2	2	2	1	2	0	1	1	3	2	3	2	2	using only (2)
572	1	> 40 years	1	1	1	0	1	1	1	1	1	0	0	0	0	2	2	2	2	1	0	2	0	1	1	0	0	1	2	2	1	1	using only (2)
573	0	31-40 year	1	1	1	0	1	1	1	1	1	2	2	0	2	0	2	2	2	2	2	2	0	1	1	1	1	1	2	3	2	2	using only (2)
574	1	> 40 years	1	1	1	1	0	1	0	0	0	2	2	0	2	2	0	1	0	1	0	0	0	1	0	0	0	2	1	1	1	1	using only (2)
575	1	> 40 years	1	1	1	1	1	1	1	0	0	0	2	2	2	0	2	2	2	0	2	0	0	1	1	0	0	1	2	1	1	1	using only (2)
578	0	<=30 years	0	1	0	1	1	1	1	1	1	2	2	0	2	2	2	2	2	1	2	1	2	0	1	0	0	2	2	2	1	1	using only (2)
579	1	<=30 years	0	1	0	0	1	1	1	0	0	0	2	2	2	2	2	2	2	2	2	2	0	1	1	1	1	2	2	3	2	2	using only (2)
581	1	> 40 years	1	0	1	0	0	1	0	0	0	2	2	0	2	2	2	2	0	1	2	2	0	1	0	1	1	2	2	1	2	2	using only (2)
582	1	> 40 years	1	0	1	1	1	1	1	0	0	2	2	0	2	2	1	1	1	1	1	1	0	1	1	0	0	2	1	1	1	1	using only (2)
583	0	<=30 years	0	1	0	1	1	1	1	0	0	2	2	0	2	2	2	2	0	1	0	0	1	2	1	0	0	2	2	1	1	1	using only (2)
584	0	31-40 year	1	1	1	1	1	1	1	0	0	2	0	0	2	2	0	0	0	1	0	0	0	1	1	0	0	1	1	1	1	1	using only (2)
585	1	> 40 years	1	1	1	1	0	1	0	0	0	0	2	2	0	0	0	0	0	2	0	2	0	1	0	0	0	1	1	1	1	1	using only (2)
587	0	31-40 year	1	0	1	1	1	1	1	1	1	2	2	0	2	2	2	2	2	2	2	2	1	2	1	1	1	2	2	3	2	2	using only (2)
588	0	31-40 year	0	1	1	1	1	1	1	1	1	2	0	0	2	0	2	2	2	1	2	2	2	0	1	0	0	1	2	2	1	1	using only (2)
589	1	> 40 years	1	0	1	1	1	1	1	0	0	2	2	0	2	0	2	2	1	1	2	0	0	1	1	0	0	1	2	1	1	1	using only (2)
590	1	31-40 year	0	1	1	0	1	1	1	0	0	2	2	0	0	2	2	2	1	1	1	2	1	2	1	0	1	1	2	1	1	2	using only (2)
591	1	31-40 year	1	1	1	1	1	1	1	0	0	2	0	0	0	2	2	2	2	0	2	0	2	0	1	0	0	1	2	1	1	1	using only (2)
592	1	<=30 years	0	1	0	1	1	1	1	0	0	2	2	2	2	2	2	2	2	2	2	2	0	1	1	1	1	3	2	3	2	2	using only (2)
593	0	31-40 year	0	1	1	0	1	1	1	0	0	2	0	0	2	0	2	2	0	2	2	0	0	1	1	0	0	1	2	1	1	1	using only (2)
594	0	<=30 years	0	1	0	1	0	1	0	0	0	2	1	0	2	2	2	2	2	2	2	1	1	2	0	0	1	2	2	3	1	2	using only (2)
595	0	31-40 year	1	0	1	0	1	1	1	0	0	2	2	0	2	0	1	1	2	1	2	1	0	1	1	1	0	1	1	2	2	1	using only (2)
596	1	> 40 years	1	0	1	1	0	1	0	0	0	0	2	0	0	2	1	1	1	1	1	0	0	1	0	0	0	1	1	1	1	1	using only (2)
597	1	<=30 years	0	1	0	0	1	1	1	0	0	2	2	1	2	2	2	2	2	1	2	2	1	2	1	1	1	3	2	2	2	2	using only (2)
598	1	<=30 years	0	1	1	1	1	1	1	0	0	2	0	1	2	2	2	2	2	2	2	1	0	1	1	1	0	2	2	3	2	1	using only (2)
602	0	31-40 year	1	0	1	1	0	1	0	0	0	2	2	1	2	2	2	2	1	1	2	2	0	1	0	1	1	3	2	1	2	2	using only (2)
603	1	> 40 years	1	0	1	1	0	1	0	0	0	2	2	1	2	2	1	1	1	1	1	1	0	1	0	0	0	3	1	1	1	1	using only (2)
605	1	31-40 year	0	1	1	1	1	1	1	1	1	0	2	0	0	2	2	2	2	2	2	2	2	0	1	0	0	1	2	3	1	1	using only (2)
606	1	> 40 years	1	1	1	1	1	1	1	1	1	2	2	2	2	2	2	2	2	2	2	2	0	1	1	1	1	3	2	3	2	2	using only (2)
607	0	31-40 year	0	1	0	0	1	1	1	0	0	2	2	1	2	2	2	1	1	1	2	2	0	1	1	1	1	3	1	1	2	2	using only (2)
608	1	> 40 years	1	0	1	0	1	1	1	0	0	0	2	0	0	2	1	1	1	1	2	1	0	1	1	1	0	1	1	1	2	1	using only (2)
610	1	> 40 years	1	0	1	0	1	1	1	1	1	2	2	0	2	2	2	2	2	2	2	2	0	1	1	1	1	2	2	3	2	2	using only (2)
611	0	31-40 year	0	1	0	0	1	1	1	0	0	2	0	0	2	0	1	1	1	1	2	2	0	1	1	1	1	1	1	1	2	2	using only (2)
612	1	31-40 year	1	1	1	1	1	1	1	0	0	0	2	0	2	2	2	2	0	0	0	0	0	1	1	0	0	1	2	1	1	1	using only (2)
613	0	31-40 year	0	1	0	1	1	1	1	0	0	0	2	2	2	2	2	2	2	1	2	1	0	1	1	1	0	2	2	2	2	1	using only (2)
614	0	31-40 year	0	1	0	0	1	1	1	0	0	2	1	1	2	2	2	2	2	2	2	2	1	2	1	1	1	2	2	3	2	2	using only (2)
615	0	31-40 year	1	1	1	1	1	1	1	0	0	2	2	0	2	2	1	1	2	1	1	1	0	1	1	0	0	2	1	2	1	1	using only (2)
616	1	> 40 years	1	1	1	0	1	1	1	0	0	2	2	1	2	2	2	2	2	2	2	2	0	1	1	1	1	3	2	3	2	2	using only (2)
618	1	31-40 year	1	0	1	1	0	1	0	1	1	0	0	0	0	2	2	2	2	2	2	2	0	1	0	1	1	1	2	3	2	2	using only (2)
619	1	31-40 year	0	1	1	0	1	1	1	0	0	2	2	0	1	0	0	0	0	1	0	0	1	2	1	0	0	1	1	1	1	1	using only (2)
620	0	31-40 year	0	1	0	0	1	1	1	0	0	2	2	0	2	2	1	1	1	1	1	1	0	1	1	0	0	2	1	1	1	1	using only (2)
621	1	> 40 years	0	1	1	1	1	1	1	1	1	2	2	0	2	2	2	2	2	2	2	2	1	2	1	1	1	2	2	3	2	2	using only (2)
622	1	31-40 year	1	1	1	1	1	1	1	0	0	2	0	0	2	2	0	0	1	2	0	0	0	1	1	0	0	1	1	2	1	1	using only (2)
623	1	<=30 years	0	1	1	1	1	1	1	0	0	2	2	0	2	2	1	1	2	1	2	1	1	2	1	0	1	2	1	2	1	2	using only (2)
624	1	> 40 years	1	1	1	1	1	1	1	1	1	0	0	0	2	2	2	2	2	2	2	2	1	2	1	1	1	1	2	3	2	2	using only (2)
625	1	> 40 years	1	1	1	1	1	1	1	1	1	2	2	1	2	2	2	2	2	2	2	2	0	1	1	1	1	3	2	3	2	2	using only (2)
626	1	> 40 years	1	1	1	1	1	1	1	0	0	2	0	0	2	2	2	2	2	1	1	2	0	1	1	1	0	1	2	2	2	1	using only (2)
627	1	31-40 year	0	1	1	0	0	1	0	0	0	2	2	2	2	2	2	2	1	1	0	0	0	1	0	0	0	3	2	1	1	1	using only (2)
628	0	31-40 year	0	1	0	0	1	1	1	0	0	2	2	2	2	2	1	1	0	2	0	0	0	1	1	0	0	3	1	1	1	1	using only (2)
630	1	> 40 years	1	1	1	1	1	1	1	0	0	2	2	1	2	2	2	2	2	2	2	2	2	0	1	0	0	3	2	3	1	1	using only (2)
632	0	> 40 years	0	1	1	1	1	1	1	1	1	2	2	0	0	2	2	2	2	1	2	2	0	1	1	1	1	1	2	2	2	2	using only (2)
634	1	31-40 year	1	0	1	0	1	1	1	0	0	2	2	0	2	2	2	1	1	1	2	2	1	2	1	1	1	2	1	1	2	2	using only (2)
635	0	31-40 year	0	1	1	1	1	1	1	0	0	0	2	0	0	2	2	2	2	0	2	2	1	2	1	1	1	1	2	1	2	2	using only (2)
638	1	31-40 year	0	1	1	0	1	1	1	0	0	2	2	0	0	2	2	2	0	2	2	2	0	1	1	1	1	1	2	1	2	2	using only (2)
639	0	31-40 year	1	0	1	1	1	1	1	0	0	2	0	0	2	2	1	1	1	2	1	1	0	1	1	0	0	1	1	2	1	1	using only (2)
640	1	31-40 year	1	0	1	1	0	1	0	0	0	0	2	0	2	2	1	1	1	2	2	2	1	2	1	1	2	1	2	2	2		using only (2)
641	0	> 40 years	1	0	1	1	1	1	1	0	0	2	0	0	0	0	1	1	0	1	0	0	0	1	1	0	0	1	1	1	1	1	using only (2)
643	1	> 40 years	0	0	1	0	1	1	1	0	0	1	1	1	1	1	1	1	1	1	1	1	1	2	1	0	0	1	1	1	1	1	using only (2)
